# Supplementary material for: The crystal structure of a new CdTe2O5 polymorph, isotypic with ∊-CaTe2O5
Source: Acta Crystallogr E Crystallogr Commun. 2020 May 15;76(Pt 6):831–4. doi: 10.1107/S2056989020006283 (PMC7273983; doi:10.1107/S2056989020006283)
Supplement: Supplementary file 1 [file e-76-00831-sup1.cif]

##############################################################################
#                                                                            #
# This CIF contains the data in a paper accepted for publication in          #
# Acta Crystallographica Section E. It conforms to the requirements of       #
# Notes for Authors for Acta Crystallographica Section E, and has been       #
# peer reviewed under the auspices of the IUCr Commission on Journals.       #
#                                                                            #
# Full details of the Crystallographic Information File format               #
# are given in the paper "The Crystallographic Information File (CIF):       #
# a New Standard Archive File for Crystallography" by S. R. Hall, F. H.      #
# Allen and I. D. Brown [Acta Cryst. (1991), A47, 655-685].                  #
#                                                                            #
# The current version of the core CIF dictionary is obtainable from          #
# ftp://ftp.iucr.org/pub/cif_core.dic.                                       #
#                                                                            #
# Software is freely available for graphical display of the structure(s)     #
# in this CIF. For information consult the CIF software page                 #
# http://www.iucr.org/resources/cif/software.                                #
#                                                                            #
# This file may be used for bona fide research purposes within the           #
# scientific community so long as proper attribution is given to the journal # 
# article from which it was obtained.                                        #
#                                                                            #
##############################################################################
data_I
_audit_creation_method     'SHELXL-2016/6'
_journal_date_recd_electronic     2020-05-07
_journal_date_accepted     2020-05-08
_journal_name_full     'Acta Crystallographica, Section E'
_journal_year     2020
_journal_volume     76
_journal_issue      6
_journal_page_first     831
_journal_page_last     834
_journal_paper_category     GI
_journal_paper_doi     10.1107/S2056989020006283
_journal_coeditor_code     HB7913
_publ_contact_author_name     'Felix Eder'
_publ_contact_author_address
;
Institute for Chemical Technologies and Analytics, Division of Structural,
Chemistry, TU Wien, Getreidemarkt 9/164-SC, A-1060 Vienna,
Austria
;
_publ_contact_author_email     'felix.eder@tuwien.ac.at'
_publ_contact_author_fax     ?
_publ_contact_author_phone     '004369911767014'
_publ_section_title
;
The crystal structure of a new CdTe~2~O~5~ polymorph, isotypic with
\e-CaTe~2~O~5~
;
loop_
    _publ_author_name
    _publ_author_footnote
    _publ_author_address
    'Eder, Felix' .
;
Institute for Chemical Technologies and Analytics
Division of Structural Chemistry
TU Wien
Getreidemarkt 9/164-SC
A-1060 Vienna
Austria
;
    'Weil, Matthias' .
;
Institute for Chemical Technologies and Analytics
Division of Structural Chemistry
TU Wien
Getreidemarkt 9/164-SC
A-1060 Vienna
Austria
;
_publ_section_synopsis
;
The crystal structure of a new polymorph of CdTe~2~O~5~, designated as the
<i>\b</i>-form, contains ^2^~\\infty~[Te~2~O~5~]^2--^ (100) layers with an
undulating shape.
;
_chemical_name_systematic
;
Cadmium pentaoxidoditellurate(IV)
;
_chemical_name_common     ?
_chemical_formula_moiety     'Cd O5 Te2'
_chemical_formula_sum     'Cd O5 Te2'
_chemical_formula_iupac     'Cd Te2 O5'
_chemical_formula_weight     447.60
_chemical_melting_point     ?
_space_group_crystal_system     monoclinic
_space_group_name_H-M_alt     'P 21/c'
_space_group_name_Hall     '-P 2ybc'
loop_
    _space_group_symop_operation_xyz
    'x, y, z'
    '-x, y+1/2, -z+1/2'
    '-x, -y, -z'
    'x, -y-1/2, z-1/2'
_cell_length_a     9.4535(5)
_cell_length_b     5.5806(3)
_cell_length_c     10.8607(5)
_cell_angle_alpha     90
_cell_angle_beta     114.4300(10)
_cell_angle_gamma     90
_cell_volume     521.67(5)
_cell_formula_units_Z     4
_cell_measurement_reflns_used     2645
_cell_measurement_theta_min     2.3665
_cell_measurement_theta_max     32.0595
_cell_measurement_temperature     100(2)
_exptl_crystal_description     'block'
_exptl_crystal_colour     'colourless'
_exptl_crystal_size_max     0.100
_exptl_crystal_size_mid     0.060
_exptl_crystal_size_min     0.050
_exptl_crystal_density_diffrn     5.699
_exptl_crystal_density_meas     ?
_exptl_crystal_density_method     ?
_exptl_crystal_F_000     768
_exptl_absorpt_coefficient_mu     15.077
_exptl_absorpt_correction_type     multi-scan
_exptl_absorpt_process_details
;
(<i>SADABS</i>; Krause <i>et al.</i>, 2015)
;
_exptl_absorpt_correction_T_min     0.6003
_exptl_absorpt_correction_T_max     0.7463
_diffrn_ambient_temperature     100(2)
_diffrn_source     ?
_diffrn_radiation_type     MoK\a
_diffrn_radiation_wavelength     0.71073
_diffrn_measurement_device_type     'Bruker APEXII CCD'
_diffrn_measurement_method     '\w- and \f-scan'
_diffrn_detector_area_resol_mean     ?
_diffrn_reflns_number     9236
_diffrn_reflns_av_R_equivalents     0.0450
_diffrn_reflns_av_unetI/netI     0.0362
_diffrn_reflns_theta_min     3.810
_diffrn_reflns_theta_max     32.090
_diffrn_reflns_theta_full     25.242
_diffrn_measured_fraction_theta_max     0.999
_diffrn_measured_fraction_theta_full     0.999
_diffrn_reflns_limit_h_min     -14
_diffrn_reflns_limit_h_max     14
_diffrn_reflns_limit_k_min     -8
_diffrn_reflns_limit_k_max     8
_diffrn_reflns_limit_l_min     -15
_diffrn_reflns_limit_l_max     16
_refine_special_details     ?
_reflns_number_total     1827
_reflns_number_gt     1462
_reflns_threshold_expression     'I > 2\s(I)'
_refine_ls_structure_factor_coef     Fsqd
_refine_ls_matrix_type     full
_refine_ls_R_factor_all     0.0400
_refine_ls_R_factor_gt     0.0241
_refine_ls_wR_factor_gt     0.0411
_refine_ls_wR_factor_ref     0.0449
_refine_ls_goodness_of_fit_ref     1.000
_refine_ls_restrained_S_all     1.000
_refine_ls_number_reflns     1827
_refine_ls_number_parameters     73
_refine_ls_number_restraints     0
_refine_ls_hydrogen_treatment     .
_refine_ls_weighting_scheme     calc
_refine_ls_weighting_details
                      'w=1/[\s^2^(Fo^2^)+(0.0171P)^2^] where P=(Fo^2^+2Fc^2^)/3'
_atom_sites_solution_hydrogens     .
_atom_sites_solution_primary     isomor
_atom_sites_solution_secondary     ?
_refine_ls_shift/su_max     0.001
_refine_ls_shift/su_mean     0.000
_refine_diff_density_max     1.199
_refine_diff_density_min     -1.035
_refine_ls_extinction_method     none
_refine_ls_extinction_coef     .
loop_
    _atom_type_symbol
    _atom_type_description
    _atom_type_scat_dispersion_real
    _atom_type_scat_dispersion_imag
    _atom_type_scat_source
    'Cd' 'Cd' -0.8075 1.2024
                         'International Tables Vol C Tables 4.2.6.8 and 6.1.1.4'
    'O' 'O' 0.0106 0.0060
                         'International Tables Vol C Tables 4.2.6.8 and 6.1.1.4'
    'Te' 'Te' -0.5308 1.6751
                         'International Tables Vol C Tables 4.2.6.8 and 6.1.1.4'
_computing_data_collection
;
APEX3 (Bruker, 2016)
;
_computing_cell_refinement
;
SAINT (Bruker, 2016)
;
_computing_data_reduction
;
SAINT (Bruker, 2016)
;
_computing_structure_solution
;
SHELXT (Sheldrick, 2015a)
;
_computing_structure_refinement
;
SHELXL (Sheldrick, 2015b)
;
_computing_molecular_graphics
;
ATOMS (Dowty, 2006)
;
_computing_publication_material
;
publCIF (Westrip, 2010)
;
loop_
    _atom_site_type_symbol
    _atom_site_label
    _atom_site_fract_x
    _atom_site_fract_y
    _atom_site_fract_z
    _atom_site_U_iso_or_equiv
    _atom_site_adp_type
    _atom_site_calc_flag
    _atom_site_occupancy
    _atom_site_disorder_assembly
    _atom_site_disorder_group
    Te Te1 0.25911(3) 0.32034(5) 0.72297(3) 0.01195(7) Uani d 1 . .
    Te Te2 0.34935(3) 0.64780(5) 0.49078(3) 0.01181(7) Uani d 1 . .
    Cd Cd1 0.01900(4) 0.79762(6) 0.63620(3) 0.01416(8) Uani d 1 . .
    O O1 0.1293(4) 0.4948(5) 0.7821(3) 0.0141(6) Uani d 1 . .
    O O2 0.1216(4) 0.1359(5) 0.5843(3) 0.0188(7) Uani d 1 . .
    O O3 0.2239(4) 0.5960(5) 0.5973(3) 0.0163(7) Uani d 1 . .
    O O4 0.2081(4) 0.0287(6) 0.8466(3) 0.0162(7) Uani d 1 . .
    O O5 0.4791(4) 0.3979(6) 0.5962(3) 0.0176(7) Uani d 1 . .
loop_
    _atom_site_aniso_label
    _atom_site_aniso_U_11
    _atom_site_aniso_U_22
    _atom_site_aniso_U_33
    _atom_site_aniso_U_12
    _atom_site_aniso_U_13
    _atom_site_aniso_U_23
    Te1 0.00997(13) 0.01304(14) 0.01191(13) 0.00123(10) 0.00360(10) -0.00069(10)
    Te2 0.01214(13) 0.01187(13) 0.01070(13) -0.00178(10) 0.00399(10)
                                                                    -0.00077(10)
    Cd1 0.01824(16) 0.01311(16) 0.01254(15) 0.00370(12) 0.00778(13) 0.00255(12)
    O1 0.0171(16) 0.0124(15) 0.0175(15) 0.0035(12) 0.0116(13) 0.0054(12)
    O2 0.0256(18) 0.0146(16) 0.0109(15) -0.0055(14) 0.0023(13) -0.0008(13)
    O3 0.0199(17) 0.0142(15) 0.0209(16) 0.0035(13) 0.0144(14) 0.0032(13)
    O4 0.0162(16) 0.0142(15) 0.0159(15) 0.0016(13) 0.0044(13) 0.0068(13)
    O5 0.0162(16) 0.0198(16) 0.0188(16) 0.0060(13) 0.0094(13) 0.0072(13)
_geom_special_details
;
 All esds (except the esd in the dihedral angle between two l.s. planes)
 are estimated using the full covariance matrix.  The cell esds are taken
 into account individually in the estimation of esds in distances, angles
 and torsion angles; correlations between esds in cell parameters are only
 used when they are defined by crystal symmetry.  An approximate (isotropic)
 treatment of cell esds is used for estimating esds involving l.s. planes.
;
loop_
    _geom_bond_atom_site_label_1
    _geom_bond_atom_site_label_2
    _geom_bond_site_symmetry_2
    _geom_bond_distance
    Te1 O2 . 1.843(3)
    Te1 O1 . 1.875(3)
    Te1 O3 . 1.991(3)
    Te1 O4 . 2.285(3)
    Te2 O4 4_565 1.864(3)
    Te2 O5 . 1.897(3)
    Te2 O3 . 1.990(3)
    Te2 O5 3_666 2.204(3)
    Te2 Te2 3_666 3.2253(6)
    Cd1 O1 2_556 2.235(3)
    Cd1 O2 3_566 2.238(3)
    Cd1 O2 1_565 2.296(3)
    Cd1 O1 . 2.255(3)
    Cd1 O3 . 2.424(3)
    Cd1 O4 1_565 2.589(3)
    Cd1 O4 2_556 2.688(3)
loop_
    _geom_angle_atom_site_label_1
    _geom_angle_atom_site_label_2
    _geom_angle_atom_site_label_3
    _geom_angle_site_symmetry_1
    _geom_angle_site_symmetry_3
    _geom_angle
    _geom_angle_publ_flag
    O2 Te1 O1 . . 103.25(15) ?
    O2 Te1 O3 . . 90.59(13) ?
    O1 Te1 O3 . . 83.46(12) ?
    O2 Te1 O4 . . 80.40(12) ?
    O1 Te1 O4 . . 80.89(12) ?
    O3 Te1 O4 . . 159.60(12) ?
    O4 Te2 O5 4_565 . 100.25(14) ?
    O4 Te2 O3 4_565 . 91.11(13) ?
    O5 Te2 O3 . . 86.24(13) ?
    O4 Te2 O5 4_565 3_666 88.71(13) ?
    O5 Te2 O5 . 3_666 76.52(13) ?
    O3 Te2 O5 . 3_666 162.43(12) ?
    O4 Te2 Te2 4_565 3_666 95.12(10) ?
    O5 Te2 Te2 . 3_666 41.63(9) ?
    O3 Te2 Te2 . 3_666 127.79(9) ?
    O5 Te2 Te2 3_666 3_666 34.89(8) ?
    O1 Cd1 O2 2_556 3_566 98.69(12) ?
    O1 Cd1 O2 2_556 1_565 95.20(12) ?
    O2 Cd1 O2 3_566 1_565 74.05(13) ?
    O1 Cd1 O1 2_556 . 105.89(7) ?
    O2 Cd1 O1 3_566 . 140.67(11) ?
    O2 Cd1 O1 1_565 . 131.97(12) ?
    O1 Cd1 O3 2_556 . 167.39(11) ?
    O2 Cd1 O3 3_566 . 93.09(12) ?
    O2 Cd1 O3 1_565 . 83.66(11) ?
    O1 Cd1 O3 . . 66.67(10) ?
    O1 Cd1 O4 2_556 1_565 73.85(11) ?
    O2 Cd1 O4 3_566 1_565 138.57(10) ?
    O2 Cd1 O4 1_565 1_565 66.40(10) ?
    O1 Cd1 O4 . 1_565 78.65(10) ?
    O3 Cd1 O4 . 1_565 94.31(10) ?
    Te1 O1 Cd1 . 2_546 119.15(14) ?
    Te1 O1 Cd1 . . 109.06(13) ?
    Cd1 O1 Cd1 2_546 . 117.64(13) ?
    Te1 O2 Cd1 . 3_566 133.44(16) ?
    Te1 O2 Cd1 . 1_545 119.05(14) ?
    Cd1 O2 Cd1 3_566 1_545 105.95(12) ?
    Te1 O3 Te2 . . 122.67(15) ?
    Te1 O3 Cd1 . . 99.09(12) ?
    Te2 O3 Cd1 . . 138.18(14) ?
    Te2 O4 Te1 4_566 . 128.18(16) ?
    Te2 O4 Cd1 4_566 1_545 118.13(14) ?
    Te1 O4 Cd1 . 1_545 94.15(10) ?
    Te2 O5 Te2 . 3_666 103.48(13) ?
_shelx_space_group_comment
;
The symmetry employed for this shelxl refinement is uniquely defined
by the following loop, which should always be used as a source of
symmetry information in preference to the above space-group names.
They are only intended as comments.
;
_shelx_estimated_absorpt_T_min     0.314
_shelx_estimated_absorpt_T_max     0.519
_shelx_hkl_file
;
  -2   0   0  600.44   17.30
   2   0   0  598.84   17.90
   2   0   0  604.54   17.00
   2   0   0  601.14   16.70
   2   0   0  597.84   17.10
  -2   0   0  572.14   17.80
  -3   0   0 3455.45   82.99
  -3   0   0 3492.75   83.99
   3   0   0 3458.95   82.69
   3   0   0 3470.95   81.89
   3   0   0 3507.45   85.89
  -4   0   0 1307.87   37.60
   4   0   0 1297.67   34.70
  -4   0   0 1267.27   36.10
  -5   0   0  163.28   13.00
  -5   0   0  150.28   13.00
   5   0   0  140.29    9.80
  -6   0   0  225.18   15.10
  -6   0   0  209.08   16.40
   6   0   0  193.78   12.30
  -7   0   0   -1.80    8.60
  -7   0   0   -5.90    7.80
   7   0   0    6.40    6.40
  -8   0   0 1610.44   50.59
   8   0   0 1573.54   46.10
  -8   0   0 1531.25   52.39
   9   0   0  138.59   18.80
  -9   0   0  126.39   17.30
   9   0   0  165.48   15.10
  -9   0   0  129.59   18.40
 -10   0   0  649.74   34.90
  10   0   0  652.73   28.30
 -10   0   0  646.64   36.00
 -11   0   0  303.07   28.10
 -11   0   0  366.16   32.00
  11   0   0  325.47   32.70
 -12   0   0  185.68   24.00
  12   0   0  165.08   25.30
 -12   0   0  195.98   26.90
   0  -1   0    2.80    3.30
   0  -1   0   -2.40    2.70
   0   1   0    1.80    3.40
   0   1   0   -0.10    2.40
   0   1   0   -1.10    2.00
   1  -1   0   59.99    5.00
  -1  -1   0   61.99    5.20
   1  -1   0   73.29    6.20
   1  -1   0   70.69    4.60
  -1  -1   0   75.59    6.50
  -1  -1   0   74.49    6.10
   1   1   0   78.39    6.50
  -1   1   0   63.89    5.50
  -1   1   0   68.09    6.10
   1   1   0   65.29    5.50
   1   1   0   73.09    5.80
  -2  -1   0  489.55   15.50
  -2  -1   0  496.65   17.30
   2  -1   0  477.25   15.50
  -2  -1   0  490.25   15.60
   2  -1   0  484.65   14.80
   2  -1   0  513.75   16.90
   2   1   0  445.86   16.60
   2   1   0  498.45   17.10
   2   1   0  499.95   15.60
  -2   1   0  486.05   15.30
   2   1   0  489.15   15.70
  -2   1   0  518.95   17.20
  -2   1   0  497.35   15.80
   3  -1   0 2231.48   57.29
  -3  -1   0 2309.67   57.49
  -3  -1   0 2308.57   57.29
  -3  -1   0 2292.37   59.09
   3   1   0 2396.36   57.49
  -3   1   0 2279.47   57.09
  -3   1   0 2396.36   59.19
  -3   1   0 2318.57   57.09
  -4  -1   0  515.45   19.30
  -4  -1   0  531.95   21.30
  -4   1   0  527.25   21.00
   4   1   0  552.54   18.70
  -4   1   0  540.05   18.90
  -4   1   0  550.04   19.50
  -5  -1   0 1253.27   40.20
  -5  -1   0 1306.87   38.40
  -5   1   0 1273.87   37.80
   5   1   0 1346.97   37.00
  -5   1   0 1294.97   40.20
   6  -1   0 1540.25   43.30
  -6  -1   0 1499.15   47.50
  -6  -1   0 1527.25   45.50
  -6   1   0 1442.56   46.60
  -6   1   0 1561.74   45.20
   6   1   0 1529.55   43.00
  -7  -1   0 1691.53   51.39
   7  -1   0 1739.83   49.00
  -7  -1   0 1691.43   54.09
   7  -1   0 1671.73   54.39
   7   1   0 1757.32   48.70
  -7   1   0 1661.63   50.89
  -7   1   0 1696.23   53.89
  -8  -1   0  140.89   17.60
   8  -1   0  121.69   16.60
  -8  -1   0  124.59   15.80
   8  -1   0  123.99   13.30
  -8   1   0  124.99   15.10
  -8   1   0  110.39   15.90
   8   1   0  118.89   12.80
  -9  -1   0   69.39   15.20
   9  -1   0   50.89   14.80
   9  -1   0   56.59   11.30
  -9  -1   0   82.39   17.50
  -9   1   0   55.79   14.70
  -9   1   0   26.60   13.40
   9   1   0   68.79   11.00
 -10  -1   0  392.16   28.00
 -10  -1   0  399.96   31.50
  10  -1   0  361.56   22.30
  10  -1   0  479.05   34.50
 -10   1   0  363.46   26.80
 -10   1   0  428.66   31.70
  10   1   0  418.96   23.40
 -11  -1   0   97.39   19.30
  11  -1   0   97.99   20.90
 -11  -1   0  108.99   21.20
 -11   1   0  114.39   20.90
  11   1   0   90.89   18.10
  11   1   0  112.79   21.60
  12  -1   0  119.89   23.20
 -12  -1   0   91.69   21.80
 -12  -1   0  109.89   21.70
 -12   1   0   94.49   21.70
  12   1   0   84.69   22.30
   0  -2   0 2837.62   68.79
   0   2   0 2723.33   68.29
   0   2   0 2803.32   66.89
   0   2   0 2731.33   63.99
   1  -2   0  339.17   14.90
  -1  -2   0  326.57   11.90
  -1  -2   0  340.47   15.20
   1  -2   0  305.47   12.10
   1  -2   0  338.47   14.50
   1  -2   0  349.07   10.40
   1   2   0  326.17   14.80
   1   2   0  339.37   13.80
  -1   2   0  331.37   13.00
  -1   2   0  326.37   13.80
  -2  -2   0   26.20    6.70
   2  -2   0   28.10    4.30
   2  -2   0   27.50    4.70
  -2  -2   0   46.70    7.90
   2  -2   0   32.50    6.90
  -2  -2   0   31.90    5.40
   2  -2   0   29.60    4.70
  -2   2   0   28.50    5.90
   2   2   0   17.60    6.00
   2   2   0   36.30    5.60
  -3  -2   0 1976.20   55.29
   3  -2   0 2156.88   55.39
   3  -2   0 2036.30   52.09
  -3  -2   0 2089.89   52.59
   3   2   0 2102.49   53.89
  -3   2   0 2024.30   53.19
   4  -2   0 1044.40   32.60
   4  -2   0 1111.69   35.80
  -4  -2   0 1110.09   32.90
  -4  -2   0 1088.29   35.80
  -4   2   0 1155.68   33.40
   4   2   0 1137.09   33.60
  -5  -2   0  107.09   11.00
   5  -2   0   89.29   12.50
  -5  -2   0   92.49   11.90
   5  -2   0   82.19   10.10
  -5   2   0  114.69   10.70
  -5   2   0   96.99   12.40
   5   2   0   96.59   10.30
   6  -2   0    8.00    7.50
  -6  -2   0    3.90    8.60
  -6  -2   0   16.20    7.80
  -6   2   0   13.40    9.10
   6   2   0    5.60    7.00
  -6   2   0   26.70    7.80
  -7  -2   0  110.69   15.50
  -7  -2   0  144.59   15.40
   7  -2   0  111.69   14.10
   7   2   0  149.39   14.00
  -7   2   0  147.89   16.80
   8  -2   0  407.16   22.70
   8  -2   0  440.06   27.30
  -8  -2   0  410.46   27.70
  -8  -2   0  388.66   24.30
  -8   2   0  405.06   26.40
   8   2   0  426.46   22.50
   9  -2   0    9.20   12.30
  -9  -2   0  -15.80   11.50
   9  -2   0   13.20   10.40
  -9  -2   0   15.90   12.00
   9   2   0   19.50   10.20
  -9   2   0    2.20   12.50
 -10  -2   0  135.19   19.20
 -10  -2   0  110.39   21.40
  10  -2   0  105.79   19.40
  10   2   0  134.49   16.90
  10   2   0   77.69   16.80
 -10   2   0  106.09   20.00
 -11  -2   0  106.09   19.30
  11  -2   0  108.79   21.40
 -11  -2   0  115.19   22.40
  11   2   0   91.19   19.00
  11   2   0  119.49   17.50
 -11   2   0  170.88   24.20
  12  -2   0  135.39   25.80
 -12  -2   0  118.89   23.90
 -12  -2   0   55.49   18.00
  12  -2   0  115.19   24.00
  12   2   0   62.29   19.20
 -12   2   0  105.19   23.50
   0  -3   0   -5.90    6.10
   0   3   0    4.20    5.40
   0   3   0   -4.40    5.00
   0   3   0    2.70    2.80
  -1  -3   0  204.18   14.30
   1  -3   0  224.18   15.40
  -1  -3   0  204.98   10.80
   1   3   0  221.08   13.20
  -1   3   0  188.58   12.10
   1   3   0  226.28   10.40
  -2  -3   0  275.77   12.60
   2  -3   0  256.77   10.30
  -2  -3   0  257.07   16.20
   2  -3   0  287.17   16.70
  -2   3   0  263.37   13.80
   2   3   0  262.57   14.90
   3  -3   0  134.79    9.30
  -3  -3   0  180.38   11.40
  -3  -3   0  149.09   13.80
  -3  -3   0  165.38   14.80
   3  -3   0  186.18   15.00
  -3   3   0  180.88   13.20
   3   3   0  183.28   13.30
   4  -3   0    0.80    7.50
   4  -3   0   -3.60    4.60
  -4  -3   0   -3.20    7.50
  -4  -3   0    3.30    5.70
   4   3   0    1.20    6.90
  -4   3   0    0.40    6.50
   5  -3   0   71.19    9.50
  -5  -3   0   72.79   13.00
   5  -3   0   77.39   12.60
  -5  -3   0   82.19   10.70
  -5   3   0   78.99   10.50
   5   3   0   83.19   11.50
   6  -3   0  -11.20    5.80
  -6  -3   0    1.00    9.10
   6  -3   0   -3.20   10.40
  -6  -3   0    8.70    7.50
  -6   3   0    8.60    7.60
   6   3   0   -3.90    8.00
   7  -3   0  112.29   17.80
   7  -3   0  129.39   14.90
  -7  -3   0  148.29   18.70
  -7  -3   0  147.29   15.80
   7   3   0  154.18   16.60
  -7   3   0  133.39   13.90
  -8  -3   0   93.59   17.50
   8  -3   0  102.69   15.00
  -8  -3   0  114.79   16.40
   8  -3   0  100.29   18.20
   8   3   0  109.79   15.60
   9  -3   0    5.30   10.30
  -9  -3   0   15.50   13.70
   9  -3   0  -15.10    9.70
   9  -3   0   13.20   15.80
  -9  -3   0    6.50   11.80
   9   3   0    5.70   10.90
  10  -3   0   47.60   15.30
 -10  -3   0   25.00   14.50
 -10  -3   0   50.99   18.50
  10  -3   0   61.49   19.40
  10   3   0   57.69   14.70
  10   3   0   49.40   16.90
 -11  -3   0  210.08   27.20
  11  -3   0  152.08   22.60
  11  -3   0  178.08   26.60
 -11  -3   0  175.18   22.60
  11   3   0  162.68   25.30
  11   3   0  171.88   20.40
 -12  -3   0  -11.20   17.80
 -12  -3   0   22.10   16.30
  12  -3   0   -2.20   18.00
   0  -4   0  499.75   23.50
   0  -4   0  448.56   17.70
   0   4   0  451.65   20.80
   0   4   0  459.65   20.10
  -1  -4   0  610.24   26.40
   1  -4   0  672.13   27.90
  -1  -4   0  601.74   20.90
  -1   4   0  626.34   24.10
   1   4   0  608.74   24.80
   1   4   0  647.04   25.50
   1   4   0  592.74   19.30
  -2  -4   0  339.97   15.30
  -2  -4   0  331.57   20.20
   2  -4   0  336.57   21.60
  -2   4   0  344.57   18.00
   2   4   0  328.37   18.90
   3  -4   0  152.78    9.90
  -3  -4   0  157.68   15.80
  -3  -4   0  146.49   12.10
  -3  -4   0  165.98   17.20
   3  -4   0  164.08   16.40
   3   4   0  133.89   14.00
  -3   4   0  150.28   13.80
  -4  -4   0  245.08   20.90
  -4  -4   0  285.57   16.10
   4  -4   0  301.67   22.00
   4  -4   0  228.28   13.20
   4   4   0  248.78   18.50
  -4   4   0  249.68   17.50
   5  -4   0   75.39   10.00
  -5  -4   0   85.99   15.80
   5  -4   0  109.39   15.70
  -5  -4   0   93.19   11.60
   5   4   0  116.79   14.80
  -5   4   0   93.59   12.30
   6  -4   0   21.20    8.50
   6  -4   0   33.40   13.40
  -6  -4   0   15.60    8.70
  -6  -4   0   26.90   12.80
  -6   4   0   22.60    9.10
   6   4   0   28.70   11.60
  -7  -4   0  335.17   28.10
   7  -4   0  300.07   21.40
  -7  -4   0  333.17   22.30
   7  -4   0  333.27   27.60
   7   4   0  347.77   24.00
  -7   4   0  333.87   20.50
  -8  -4   0    4.30   13.40
   8  -4   0   29.70   15.00
   8  -4   0   12.50   10.40
  -8  -4   0    5.40   10.80
  -8   4   0    0.60    8.10
   8   4   0   36.20   13.50
  -9  -4   0    1.00   12.30
  -9  -4   0   -2.20   14.30
   9  -4   0   32.70   16.40
   9  -4   0   -5.20   10.50
   9   4   0   -1.30   13.70
   9   4   0    9.00   12.70
 -10  -4   0  215.98   22.20
  10  -4   0  229.98   27.90
 -10  -4   0  195.68   26.20
  10   4   0  223.48   27.10
  10   4   0  235.28   24.10
 -11  -4   0   43.70   21.00
 -11  -4   0    5.80   14.70
  11  -4   0   69.79   21.10
  11   4   0   48.60   19.70
  11   4   0   45.10   16.80
   0  -5   0    7.80    6.70
   0  -5   0    4.80   10.60
   0   5   0    2.40    7.60
   0   5   0    2.80    8.40
  -1  -5   0   25.80    6.80
  -1  -5   0   26.90   11.30
   1  -5   0   31.50   11.80
   1   5   0   23.30    9.70
   1   5   0   24.90    9.70
  -1   5   0   25.20    9.00
  -2  -5   0  392.56   17.60
  -2  -5   0  355.76   24.20
   2  -5   0  402.96   26.30
  -2   5   0  362.46   21.00
   2   5   0  391.56   23.10
   2   5   0  348.77   22.60
  -3  -5   0  276.47   23.30
  -3  -5   0  258.67   15.90
   3  -5   0  297.37   25.30
  -3  -5   0  282.07   24.30
   3   5   0  283.77   21.10
  -3   5   0  299.47   20.50
  -4  -5   0   80.39   16.80
   4  -5   0   73.09   16.10
  -4  -5   0   88.39   11.10
  -4   5   0   71.89   12.40
   4   5   0   72.79   14.50
  -5  -5   0  820.72   30.70
   5  -5   0  797.32   38.10
  -5  -5   0  763.52   38.50
  -5   5   0  716.23   31.90
   5   5   0  802.22   35.80
  -6  -5   0  232.48   24.60
   6  -5   0  264.87   26.30
  -6  -5   0  268.07   20.00
   6   5   0  218.58   22.10
  -6   5   0  244.28   19.30
   7  -5   0  222.68   26.10
  -7  -5   0  209.68   19.10
  -7  -5   0  187.18   23.60
   7   5   0  235.58   24.00
  -7   5   0  195.18   18.00
  -8  -5   0  310.37   25.30
  -8  -5   0  350.96   32.60
   8  -5   0  342.47   32.80
   8   5   0  317.27   27.20
  -8   5   0  312.47   22.40
   8   5   0  378.96   30.10
  -9  -5   0   11.40   13.40
  -9  -5   0   -7.50   16.70
   9  -5   0   21.80   17.20
   9   5   0   19.70   14.90
   9   5   0    4.30   14.00
 -10  -5   0   59.89   20.40
 -10  -5   0   18.60   15.90
  10  -5   0   30.60   19.40
  10   5   0   25.20   16.00
  10   5   0   15.30   15.80
   0  -6   0 1253.17   47.50
   0   6   0 1180.28   43.20
   1  -6   0   21.90   13.60
  -1  -6   0    6.70   12.60
  -1   6   0    8.30    9.40
   1   6   0    2.50    9.90
   1   6   0   16.30   10.30
   2  -6   0  267.97   25.50
  -2  -6   0  310.47   26.00
   2   6   0  269.97   23.60
  -2   6   0  282.07   21.30
   2   6   0  290.07   24.00
  -3  -6   0  319.97   27.80
  -3  -6   0  343.77   27.80
   3  -6   0  333.27   29.40
   3   6   0  272.77   23.90
   3   6   0  315.57   25.40
  -3   6   0  295.67   22.10
  -4  -6   0    8.40   14.60
   4  -6   0   -2.40   14.60
  -4   6   0   -3.40    9.40
   4   6   0    2.70   12.30
   5  -6   0   13.90   15.70
  -5  -6   0    6.20   14.70
  -5   6   0   13.80   10.10
   5   6   0   -8.10   12.00
  -6  -6   0    5.60   15.60
   6  -6   0   28.90   18.00
   6   6   0   14.70   14.20
  -6   6   0    4.80    9.30
   7  -6   0   22.60   18.20
  -7  -6   0  -10.30   15.10
   7   6   0   -8.10   14.30
   8  -6   0  146.29   25.60
  -8  -6   0  138.19   25.60
   8   6   0  126.59   21.70
   0  -7   0   11.60   14.80
   0   7   0    3.40   11.10
   1  -7   0  174.38   22.80
  -1  -7   0  164.08   23.00
   1   7   0  145.89   19.20
  -1   7   0  173.98   19.50
   2  -7   0   15.20   14.70
  -2  -7   0   -7.30   13.30
   2   7   0   -0.50   11.40
   2   7   0   18.10   13.60
  -2   7   0   17.20   12.10
  -3  -7   0  324.87   31.40
   3  -7   0  352.26   31.20
  -3   7   0  372.76   25.80
   3   7   0  377.36   30.00
   3   7   0  330.17   28.20
   4  -7   0   14.40   17.00
  -4  -7   0   21.20   17.20
   4   7   0   14.30   15.10
  -4   7   0   -3.60    9.80
   4   7   0  -18.40   14.30
   5  -7   0  137.09   24.80
  -5  -7   0  164.28   25.30
   5   7   0   74.49   20.90
   5   7   0  135.59   22.10
  -6  -7   0   32.50   20.00
   6   7   0   -0.10   18.40
   6   7   0   40.80   19.20
   7   7   0  308.87   32.60
   0  -8   0  146.49   23.80
   0   8   0  124.79   19.20
  -1  -8   0   76.89   20.10
   1   8   0   67.59   16.80
  -1   8   0   95.59   16.70
  -2  -8   0  -44.10   18.20
  -2  -8   0    7.00   17.40
   2   8   0   17.30   14.10
  -3  -8   0   15.70   20.20
   3   8   0   48.20   16.60
  13   0  -1   14.60   18.70
 -13   0   1   40.00   19.80
 -13   0   1  -15.60   15.20
 -12   0   1  -13.00   13.70
  12   0  -1   -4.90   15.80
 -12   0   1   -1.70   15.20
 -11   0   1   -0.90   13.60
  11   0  -1    4.20   10.00
 -11   0   1    5.00   12.70
  11   0  -1  -11.00   13.20
 -10   0   1  -14.20   11.30
 -10   0   1  -12.60   10.50
  10   0  -1  -11.90    8.60
  -9   0   1   -0.90   10.60
  -9   0   1    9.80   10.60
   9   0  -1   -6.50    7.60
   8   0  -1   -1.60    6.50
  -8   0   1    3.60    9.50
  -8   0   1   -6.70    8.20
   7   0  -1   -0.20    6.20
  -7   0   1   -5.50    7.60
  -7   0   1    0.70    6.50
  -6   0   1    8.40    6.90
  -6   0   1    3.20    7.20
   6   0  -1   -3.10    5.10
  -5   0   1   -1.30    5.10
  -5   0   1   -3.70    5.90
   5   0  -1   -9.10    4.60
  -4   0   1   11.40    5.10
  -4   0   1    4.10    5.50
   4   0  -1  -11.70    4.30
   3   0  -1  -10.10    4.20
   3   0  -1   -0.50    3.90
   3   0  -1    6.60    4.20
  -3   0   1   -3.20    4.60
   3   0  -1    6.80    4.30
  -3   0   1    1.50    4.10
  -2   0   1    1.60    3.30
  -2   0   1   -3.40    3.10
   2   0  -1   -0.90    3.20
   2   0  -1   -3.40    2.90
   2   0  -1    1.30    3.20
  -2   0   1    0.10    3.00
   2   0  -1   -6.80    3.80
  -1   0   1   -0.50    1.30
  -1   0   1   -0.70    1.10
   1   0  -1    0.00    1.30
   1   0  -1    1.00    2.10
   1   0  -1   -0.10    2.10
   1   0  -1   -2.50    1.60
  -1   0   1    0.00    1.00
  -1   0   1    0.30    0.50
   0   0  -1    0.30    2.00
   0   0   1    2.30    1.40
   0   0   1   -0.30    0.80
   0   0  -1   -0.40    1.00
   0   0  -1    2.20    1.10
   0   0   1    0.50    0.50
   0   0   1   -0.50    0.70
  -1   0  -1    0.10    1.60
  -1   0  -1   -0.20    2.90
   1   0   1   -4.60    1.50
   1   0   1    0.50    2.90
   1   0   1   -0.30    2.90
  -1   0  -1    1.10    2.50
  -1   0  -1   -4.10    3.20
   1   0   1   -3.00    3.40
  -2   0  -1    3.10    4.00
   2   0   1    1.60    2.90
  -2   0  -1    1.10    3.10
   2   0   1   -1.80    4.20
  -2   0  -1    1.70    4.80
   2   0   1    4.50    3.90
   2   0   1   -0.30    4.20
   3   0   1    4.00    3.40
  -3   0  -1    3.90    5.50
  -3   0  -1    7.30    4.60
   3   0   1    0.10    5.40
  -4   0  -1    3.50    5.70
  -4   0  -1    2.00    6.30
   4   0   1   -2.40    3.70
   5   0   1    1.70    7.00
  -5   0  -1   -4.60    6.00
   5   0   1   -4.10    3.90
  -5   0  -1   -2.40    6.90
   6   0   1   -0.30    7.30
   6   0   1   -6.50    4.40
  -6   0  -1   -0.50    6.90
  -6   0  -1    8.70    8.30
   7   0   1   -5.60    5.20
   7   0   1   -3.60    7.90
  -7   0  -1   -2.70    8.10
  -7   0  -1   20.80    9.90
   8   0   1   -6.70    6.00
  -8   0  -1   23.80   11.80
   8   0   1    5.60   10.10
  -8   0  -1   -3.30    9.60
   9   0   1   -7.80    7.00
  -9   0  -1   17.50   12.40
   9   0   1    5.00   12.20
  -9   0  -1    1.60   12.60
 -10   0  -1   16.30   14.60
 -10   0  -1   -9.90   12.60
  10   0   1    9.40   14.10
 -11   0  -1   10.60   15.70
  11   0   1   -1.00   16.80
  12   0   1    2.70   16.60
 -12   0  -1    4.90   17.20
  13  -1  -1   33.30   20.40
 -13  -1   1   38.10   19.10
 -13  -1   1    6.30   17.90
  13   1  -1   20.20   17.00
 -13   1   1   32.50   18.30
 -12  -1   1   25.90   15.50
 -12  -1   1   28.30   17.70
  12  -1  -1   21.40   18.60
  12   1  -1  -12.00   13.10
 -12   1   1   21.60   15.30
 -12   1   1    3.50   16.20
 -11  -1   1    5.40   13.70
  11  -1  -1   15.30   15.40
  11  -1  -1  -23.00    9.20
 -11  -1   1    8.70   14.80
 -11   1   1   12.30   14.10
  11   1  -1    6.40   10.90
 -11   1   1    8.80   13.90
 -10  -1   1  294.07   25.20
  10  -1  -1  330.77   29.90
  10  -1  -1  308.47   21.60
 -10  -1   1  320.07   28.60
 -10   1   1  321.37   27.80
  10   1  -1  366.56   23.50
 -10   1   1  296.87   25.20
   9  -1  -1  123.49   15.00
  -9  -1   1  122.79   16.00
  -9  -1   1  172.38   19.90
  -9   1   1  195.08   21.00
  -9   1   1  155.98   17.00
   9   1  -1  134.09   14.70
  -8  -1   1   14.00   11.00
   8  -1  -1   15.60    9.30
  -8  -1   1   20.10   10.30
  -8   1   1   55.79   12.30
  -8   1   1   30.00   10.30
   8   1  -1   34.50    9.10
   7  -1  -1 1322.67   40.50
  -7  -1   1 1223.98   43.00
  -7  -1   1 1231.58   40.90
   7   1  -1 1283.67   39.20
  -7   1   1 1281.17   42.50
  -7   1   1 1217.88   40.10
  -6  -1   1   16.60    6.90
   6  -1  -1    8.70    6.90
  -6  -1   1   17.60    8.40
  -6   1   1   22.30    8.00
  -6   1   1   25.60    7.90
   6   1  -1   15.60    6.50
  -5  -1   1   62.39    9.50
  -5  -1   1   54.89    8.60
   5   1  -1   58.69    8.00
  -5   1   1   62.39    8.30
  -5   1   1   73.69    8.70
  -5   1   1   51.59    8.50
  -4  -1   1   89.09    8.40
  -4  -1   1   96.89    9.80
   4   1  -1   95.59    8.80
  -4   1   1   93.59    9.40
  -4   1   1  108.49    9.20
  -4   1   1   88.19    8.70
  -3  -1   1   20.40    5.60
  -3  -1   1    7.50    5.70
   3  -1  -1   12.10    3.50
   3  -1  -1   10.20    4.40
   3  -1  -1   12.70    4.40
   3   1  -1    8.30    4.70
  -3   1   1   13.60    5.30
  -3   1   1   19.30    5.80
  -3   1   1   19.20    4.60
   2  -1  -1  494.25   15.40
  -2  -1   1  502.15   16.10
   2  -1  -1  472.95   14.10
  -2  -1   1  521.45   16.00
  -2  -1   1  512.35   17.50
   2  -1  -1  477.45   16.00
  -2  -1   1  506.55   16.70
  -2   1   1  497.45   16.70
   2   1  -1  497.45   16.00
   2   1  -1  510.35   16.10
  -2   1   1  471.45   14.10
   2   1  -1  500.15   17.20
   1  -1  -1  146.29    7.60
   1  -1  -1  143.09    5.00
   1  -1  -1  152.98    5.70
  -1  -1   1  159.98    8.40
   1  -1  -1  136.99    6.20
  -1  -1   1  156.68    7.80
  -1  -1   1  149.49    9.20
  -1   1   1  139.09    6.00
   1   1  -1  140.39    8.30
   1   1  -1  166.18    9.30
   1   1  -1  153.28    7.50
  -1   1   1  137.39    7.50
   0  -1   1  937.01   24.10
   0  -1  -1  928.81   22.20
   0  -1  -1  921.31   23.60
   0  -1  -1  883.61   22.90
   0  -1   1  896.51   22.90
   0  -1   1  931.41   25.20
   0  -1  -1  939.61   21.20
   0   1   1  921.61   23.60
   0   1   1  915.21   23.20
   0   1  -1  910.31   23.60
   0   1   1  883.61   21.20
   0   1  -1  860.91   22.90
   0   1   1  896.11   22.10
   0   1   1  943.01   24.00
   0   1  -1  916.31   25.20
   1  -1   1 2133.09   52.79
   1  -1   1 2125.99   50.29
  -1  -1  -1 2197.28   51.49
  -1  -1  -1 2161.68   50.59
  -1  -1  -1 2181.88   52.59
   1  -1   1 2138.49   49.90
   1  -1   1 2162.48   53.19
   1  -1   1 2088.49   51.79
  -1   1  -1 2204.38   53.19
  -1   1  -1 2129.19   51.79
  -1   1  -1 2137.79   50.09
   1   1   1 2189.38   51.59
   1   1   1 2162.48   51.99
   1   1   1 2142.09   52.49
   1   1   1 2184.18   50.59
   2  -1   1  365.06   13.40
  -2  -1  -1  344.37   12.80
  -2  -1  -1  367.16   12.70
   2  -1   1  359.16   15.50
   2  -1   1  367.86   14.20
   2  -1   1  349.77   16.30
   2  -1   1  343.57   12.10
  -2  -1  -1  354.56   14.70
   2   1   1  372.46   12.80
  -2   1  -1  370.96   15.20
  -2   1  -1  348.87   11.60
   2   1   1  348.77   14.60
   2   1   1  363.56   12.50
  -3  -1  -1  658.93   20.50
  -3  -1  -1  693.73   24.00
   3  -1   1  685.43   21.00
   3  -1   1  691.83   23.20
  -3  -1  -1  683.03   21.80
   3   1   1  695.93   20.70
  -3   1  -1  682.63   24.00
   4  -1   1   80.89    9.70
  -4  -1  -1   86.69   10.90
  -4  -1  -1   78.29    8.40
  -4   1  -1   85.49   10.10
   4   1   1  112.69    8.60
  -4   1  -1   98.39    9.80
  -5  -1  -1  111.89   13.10
  -5  -1  -1  125.89   12.10
   5  -1   1  103.99   11.70
   5  -1   1  112.59    9.50
  -5   1  -1   98.59   12.00
   5   1   1  134.59   10.00
  -5   1  -1  102.49   10.70
   6  -1   1  379.06   16.70
  -6  -1  -1  382.56   20.00
  -6  -1  -1  362.96   21.90
   6  -1   1  404.96   22.60
  -6   1  -1  388.56   20.30
   6   1   1  402.36   17.20
  -6   1  -1  355.76   21.50
   7  -1   1   42.80    8.00
  -7  -1  -1   -1.00    9.40
   7  -1   1   12.90   10.50
  -7  -1  -1   32.90   10.50
   7   1   1   34.10    7.60
  -7   1  -1   21.20   10.10
   7   1   1   26.50   10.90
  -7   1  -1   36.20   10.50
  -8  -1  -1    6.60   10.40
   8  -1   1   16.80   11.90
   8  -1   1   -9.80    6.20
  -8  -1  -1   -6.80   11.00
  -8   1  -1    7.40   10.10
   8   1   1    9.10   11.30
  -8   1  -1    3.10   10.50
   8   1   1   10.40    7.40
   9  -1   1   -0.70   13.60
  -9  -1  -1   24.50   11.90
  -9  -1  -1    1.70   12.90
   9  -1   1  -19.60    6.90
   9   1   1    8.70   12.10
   9   1   1   16.70    8.40
  -9   1  -1   -4.70   12.50
 -10  -1  -1    6.50   14.50
 -10  -1  -1   -0.70   14.00
  10  -1   1    9.90   15.30
 -10   1  -1    3.00   14.60
  10   1   1   17.90   11.20
  10   1   1   29.00   14.90
  11  -1   1  140.79   25.10
 -11  -1  -1  152.08   24.30
 -11  -1  -1  121.69   20.60
 -11   1  -1  131.19   22.10
  11   1   1  126.39   23.70
  12  -1   1    5.90   18.30
 -12  -1  -1   19.50   17.10
 -12  -1  -1   -8.50   16.60
  12   1   1    0.80   17.00
 -12   1  -1   10.70   18.10
  12  -2  -1  224.68   27.10
 -12  -2   1  281.17   31.10
 -12  -2   1  218.78   26.30
  12   2  -1  255.87   24.90
 -12   2   1  230.88   28.50
  11  -2  -1   34.10   16.30
 -11  -2   1   11.50   14.10
 -11  -2   1   24.10   16.80
 -11   2   1    7.20   14.50
  11   2  -1   49.30   14.10
 -10  -2   1   96.99   17.10
  10  -2  -1  117.49   17.60
  10  -2  -1  103.99   18.40
 -10  -2   1  106.49   20.00
  10   2  -1  128.99   16.80
 -10   2   1  144.49   20.70
   9  -2  -1  -26.70    9.70
   9  -2  -1    2.40   10.00
  -9  -2   1   10.30   11.30
  -9  -2   1   11.50   12.40
   9   2  -1    5.90   10.30
  -9   2   1   -1.70   10.30
  -9   2   1   -6.70   11.20
  -8  -2   1   38.90   13.00
   8  -2  -1   68.89   12.90
   8  -2  -1   33.90   11.50
  -8  -2   1   34.30   10.60
   8   2  -1   77.79   13.00
  -8   2   1   44.60   11.40
  -8   2   1   42.40   12.40
  -7  -2   1  191.58   17.10
  -7  -2   1  180.28   18.80
  -7   2   1  137.79   16.40
  -7   2   1  198.68   16.60
   7   2  -1  193.98   16.40
  -7   2   1  161.48   14.80
  -6  -2   1    0.50    6.40
  -6  -2   1    1.70    8.20
  -6   2   1    9.80    7.00
   6   2  -1    7.70    7.40
  -6   2   1   -1.80    7.60
  -6   2   1    1.50    6.30
  -5  -2   1 1489.35   43.00
  -5  -2   1 1498.25   45.70
  -5   2   1 1450.15   45.20
  -5   2   1 1477.35   41.80
  -5   2   1 1540.55   44.20
   5   2  -1 1520.95   43.60
  -4  -2   1 2197.18   57.49
   4  -2  -1 2293.87   58.89
  -4  -2   1 2120.89   59.49
  -4   2   1 2271.07   58.99
   4   2  -1 2174.68   58.29
  -3  -2   1  861.71   28.90
  -3  -2   1  842.62   28.00
   3  -2  -1  848.12   26.10
   3  -2  -1  826.82   23.70
  -3  -2   1  855.61   25.90
   3   2  -1  852.61   26.80
  -3   2   1  830.72   27.10
  -2  -2   1 1438.66   38.10
   2  -2  -1 1477.75   38.50
  -2  -2   1 1412.46   40.90
   2  -2  -1 1444.26   35.50
  -2   2   1 1464.05   39.20
   2   2  -1 1466.75   39.20
   2   2  -1 1414.16   40.40
  -2   2   1 1419.16   37.40
  -1  -2   1 1301.97   34.40
   1  -2  -1 1295.37   34.30
  -1  -2   1 1233.28   36.50
  -1   2   1 1285.57   33.80
  -1   2   1 1294.17   34.70
   1   2  -1 1295.67   34.70
   1   2  -1 1267.07   33.90
   0  -2   1 1828.92   45.50
   0  -2   1 1792.52   49.00
   0  -2  -1 1868.81   43.10
   0  -2  -1 1905.81   46.70
   0  -2   1 1790.12   46.00
   0   2   1 1927.31   47.40
   0   2   1 1868.01   47.10
   0   2  -1 1783.62   44.70
   0   2  -1 1812.42   46.30
   0   2  -1 1807.72   45.10
   0   2   1 1876.71   47.00
   0   2   1 1798.42   42.60
  -1  -2  -1  484.55   14.30
   1  -2   1  494.05   15.60
   1  -2   1  463.15   19.20
  -1  -2  -1  488.75   17.60
   1  -2   1  459.35   15.50
  -1   2  -1  473.95   15.10
   1   2   1  474.25   17.50
  -1   2  -1  463.35   15.80
   1   2   1  476.15   17.20
  -1   2  -1  462.85   14.90
   1   2   1  470.95   14.50
  -2  -2  -1  439.26   15.10
   2  -2   1  402.16   14.40
  -2  -2  -1  456.95   18.90
   2  -2   1  438.96   14.20
   2  -2   1  435.76   18.80
   2  -2   1  426.46   15.40
  -2   2  -1  428.56   15.10
  -2   2  -1  449.56   15.30
   2   2   1  452.05   16.80
   2   2   1  412.26   14.60
   3  -2   1  116.49   12.30
  -3  -2  -1   89.69    8.00
   3  -2   1   93.19    8.80
   3  -2   1   94.49    7.80
  -3  -2  -1  113.49   11.60
  -3   2  -1  102.29    8.90
   3   2   1   89.19    8.80
   4  -2   1  356.46   17.50
  -4  -2  -1  374.46   19.70
   4  -2   1  384.86   20.70
  -4  -2  -1  421.16   17.20
   4   2   1  427.36   17.60
  -4   2  -1  409.16   16.00
  -4   2  -1  386.66   20.40
   5  -2   1 1347.77   44.90
   5  -2   1 1373.96   42.20
  -5  -2  -1 1293.57   43.40
  -5  -2  -1 1351.66   40.30
  -5   2  -1 1322.67   44.20
   5   2   1 1329.77   39.40
  -5   2  -1 1363.86   38.60
  -6  -2  -1  322.07   22.20
   6  -2   1  331.87   20.90
  -6  -2  -1  339.67   19.70
   6  -2   1  339.17   24.10
  -6   2  -1  331.47   22.50
   6   2   1  347.27   18.10
   7  -2   1   88.69   11.30
   7  -2   1   84.29   14.10
  -7  -2  -1   99.39   13.80
  -7  -2  -1   76.29   14.90
  -7   2  -1   63.99   13.50
   7   2   1   87.59   11.50
   8  -2   1 1767.52   59.09
  -8  -2  -1 1746.03   55.19
   8  -2   1 1753.12   50.69
  -8  -2  -1 1665.43   59.29
  -8   2  -1 1691.73   59.19
   8   2   1 1687.73   51.49
  -9  -2  -1  158.08   21.70
   9  -2   1  130.19   20.60
  -9  -2  -1  138.89   19.20
   9   2   1  139.69   19.50
   9   2   1  165.58   16.80
  -9   2  -1  144.59   21.40
  10  -2   1   83.09   21.00
  10  -2   1   84.89   18.70
 -10  -2  -1  102.19   20.70
 -10  -2  -1   77.59   17.20
 -10   2  -1  101.89   20.50
  10   2   1   93.09   20.10
  10   2   1   96.09   15.00
  11  -2   1  454.65   38.20
 -11  -2  -1  464.65   32.60
 -11  -2  -1  471.45   37.60
  11  -2   1  479.05   38.60
 -11   2  -1  391.06   34.90
  11   2   1  471.35   38.40
  12  -2   1  -17.50   17.30
 -12  -2  -1   -1.60   16.30
  12  -2   1   17.10   19.00
 -12  -2  -1  -32.50   16.30
 -12   2  -1  -20.60   18.60
  12   2   1    2.10   17.50
  12  -3  -1   36.30   16.70
 -12  -3   1   26.80   17.80
  12  -3  -1   74.09   21.50
 -12  -3   1   26.90   19.60
  12   3  -1   62.49   19.90
  12   3  -1   71.79   17.30
 -11  -3   1   70.59   20.30
 -11  -3   1   87.49   18.60
  11  -3  -1   57.69   20.30
  11  -3  -1   41.90   16.50
  11   3  -1   62.49   16.80
  10  -3  -1 1239.28   46.80
 -10  -3   1 1289.97   53.99
 -10  -3   1 1236.08   48.90
  10  -3  -1 1198.48   49.70
  10  -3  -1 1293.77   53.99
  10   3  -1 1188.08   46.40
  -9  -3   1   83.89   15.60
   9  -3  -1   74.09   18.70
  -9  -3   1  119.39   19.40
   9  -3  -1   79.59   14.30
   9   3  -1   95.19   16.30
   8  -3  -1    8.40    8.90
  -8  -3   1   14.20   12.00
  -8  -3   1   16.00   10.40
   8  -3  -1    6.70   12.30
   8   3  -1    4.40   10.10
  -8   3   1    3.50    9.40
   7  -3  -1 2462.95   71.69
  -7  -3   1 2351.16   72.39
  -7  -3   1 2484.85   68.49
   7  -3  -1 2327.17   67.49
  -7   3   1 2405.86   68.59
   7   3  -1 2453.75   69.29
   6  -3  -1   17.50    7.30
  -6  -3   1   31.30   11.10
   6  -3  -1   13.80    9.60
  -6  -3   1   18.20    8.50
  -6   3   1   37.20    9.60
   6   3  -1   20.90    9.20
   5  -3  -1   83.89   11.40
  -5  -3   1   93.79   11.00
  -5  -3   1   81.59   12.50
   5  -3  -1  102.09    9.90
   5   3  -1   90.99   11.80
  -5   3   1  105.09   12.20
  -4  -3   1  863.61   33.00
  -4  -3   1  859.21   32.40
   4  -3  -1  889.61   26.40
  -4  -3   1  873.11   28.90
   4  -3  -1  894.11   30.80
  -4   3   1  885.31   30.80
   4   3  -1  859.91   30.50
   3  -3  -1  596.34   22.80
   3  -3  -1  541.35   16.60
  -3  -3   1  562.74   20.60
  -3  -3   1  551.84   24.20
  -3   3   1  544.85   22.30
   3   3  -1  508.15   21.80
  -2  -3   1 1441.46   39.10
   2  -3  -1 1398.96   40.60
  -2  -3   1 1381.46   43.10
   2  -3  -1 1391.96   35.70
   2   3  -1 1407.86   41.50
   2   3  -1 1444.36   41.00
  -2   3   1 1407.16   40.30
  -1  -3   1   79.79    8.60
   1  -3  -1   86.49    9.70
  -1  -3   1   90.79   11.20
  -1   3   1   76.89    8.70
   1   3  -1   87.39    8.70
   1   3  -1   95.59    9.80
   0  -3   1  375.36   19.10
   0  -3  -1  342.77   11.70
   0  -3  -1  363.36   16.80
   0   3  -1  336.27   15.60
   0   3  -1  342.57   12.40
   0   3   1  334.57   16.20
   0   3  -1  344.87   15.00
   0   3   1  342.37   16.00
  -1  -3  -1 3901.31   89.39
   1  -3   1 3802.62   90.69
   1  -3   1 3782.22   96.99
  -1  -3  -1 3889.71   94.49
  -1   3  -1 3803.92   93.19
   1   3   1 3886.71   94.49
  -1   3  -1 3832.02   91.79
  -1   3  -1 3704.23   89.19
   2  -3   1  267.87   17.80
   2  -3   1  278.67   12.70
  -2  -3  -1  279.47   16.20
  -2  -3  -1  287.97   12.20
  -2  -3  -1  283.87   17.10
  -2   3  -1  278.27   13.80
   2   3   1  297.67   15.70
  -3  -3  -1 2873.51   77.99
   3  -3   1 2943.71   73.49
   3  -3   1 2906.81   78.69
  -3  -3  -1 3014.20   72.69
  -3   3  -1 2896.11   73.39
   3   3   1 2963.70   76.09
  -4  -3  -1  376.56   22.80
   4  -3   1  445.26   23.90
   4  -3   1  421.86   18.90
  -4  -3  -1  406.96   18.00
  -4   3  -1  453.85   18.70
   4   3   1  425.66   20.10
  -5  -3  -1  951.90   31.60
   5  -3   1  884.21   32.30
  -5  -3  -1  895.31   36.30
   5  -3   1  941.31   37.00
  -5   3  -1 1001.80   31.10
   5   3   1  923.61   33.00
  -6  -3  -1  327.47   24.30
   6  -3   1  361.96   21.20
   6  -3   1  375.36   26.40
  -6  -3  -1  381.66   21.10
  -6   3  -1  397.06   19.20
   6   3   1  350.76   21.00
  -7  -3  -1   14.00   10.50
   7  -3   1   -6.40    8.00
  -7  -3  -1   14.40   11.80
   7  -3   1    5.90   13.20
   7   3   1   -3.90    9.10
   8  -3   1   42.80   10.50
   8  -3   1    0.50   10.20
  -8  -3  -1   -8.20   12.80
   8  -3   1   21.20   15.40
  -8  -3  -1    7.20   11.10
   8   3   1   29.20   10.90
   8   3   1   12.00   12.30
   9  -3   1   18.00   12.60
  -9  -3  -1    2.70   14.70
   9  -3   1   17.80   17.00
  -9  -3  -1    4.40   11.90
   9   3   1   17.10   14.70
   9   3   1   -9.00   10.40
 -10  -3  -1   11.70   13.50
  10  -3   1   23.10   18.00
 -10  -3  -1   -0.30   15.10
  10  -3   1   10.40   13.90
  10   3   1   21.60   15.70
  10   3   1    5.10   11.90
 -11  -3  -1  398.96   37.10
 -11  -3  -1  457.95   32.60
  11  -3   1  558.84   39.40
  11  -3   1  460.55   39.40
  11   3   1  483.05   40.90
 -11  -4   1   -0.80   13.90
  11  -4  -1   18.80   16.20
 -11  -4   1   -7.90   16.30
  11   4  -1   -7.50   13.80
  11   4  -1   -7.00   14.60
 -10  -4   1  124.19   18.90
  10  -4  -1  233.68   26.70
 -10  -4   1  136.99   23.10
  10   4  -1  200.28   23.10
  -9  -4   1   35.80   15.50
   9  -4  -1   33.50   15.30
   9  -4  -1    1.60   11.50
  -9  -4   1   13.40   12.30
   9   4  -1   36.00   14.40
  -9   4   1   23.70   11.50
  -8  -4   1   -2.80   12.80
  -8  -4   1   -4.90   10.00
   8  -4  -1   16.80   13.10
   8  -4  -1  -11.10    8.60
   8   4  -1   -6.00   11.70
  -8   4   1    7.60    9.60
  -7  -4   1  164.88   20.30
   7  -4  -1  166.28   19.40
  -7  -4   1  148.49   15.90
   7  -4  -1  136.89   14.60
  -7   4   1  167.18   17.70
   7   4  -1  142.99   17.70
  -6  -4   1   95.29   12.90
   6  -4  -1  107.39   12.00
  -6  -4   1  111.89   17.00
   6  -4  -1  124.59   16.30
   6   4  -1   80.39   13.80
  -6   4   1  133.59   15.30
   5  -4  -1  254.97   21.00
   5  -4  -1  201.48   13.40
  -5  -4   1  219.28   20.50
  -5  -4   1  241.38   17.10
   5   4  -1  239.48   18.80
  -5   4   1  223.38   18.90
  -4  -4   1 1414.86   47.70
  -4  -4   1 1347.17   47.10
   4  -4  -1 1414.46   45.40
  -4  -4   1 1423.66   41.50
   4  -4  -1 1298.67   36.00
  -4   4   1 1373.36   44.20
   4   4  -1 1384.46   44.90
  -3  -4   1  546.75   21.90
   3  -4  -1  574.74   25.90
  -3  -4   1  551.64   27.00
  -3   4   1  565.64   24.90
   3   4  -1  546.25   24.80
  -2  -4   1  853.11   27.80
  -2  -4   1  835.42   33.00
   2  -4  -1  853.81   31.40
   2   4  -1  847.02   31.00
  -2   4   1  824.82   30.00
  -1  -4   1  454.45   18.90
  -1  -4   1  444.56   23.90
   1  -4  -1  465.45   21.80
  -1   4   1  439.46   20.60
   1   4  -1  400.76   16.40
   1   4  -1  481.45   21.20
   1   4  -1  461.35   20.00
   0  -4   1 2122.29   60.89
   0  -4  -1 2029.90   50.49
   0  -4  -1 2089.69   57.49
   0   4   1 2011.40   57.19
   0   4  -1 1947.31   49.60
   0   4  -1 2105.19   57.19
   0   4  -1 2050.89   54.99
   0   4   1 2021.10   56.59
  -1  -4  -1   87.49   11.20
  -1  -4  -1   91.29    7.60
   1  -4   1   92.49   14.10
   1   4   1   68.39   10.70
   1   4   1  102.59    7.30
   1   4   1   91.49    6.50
  -1   4  -1   91.79    6.00
   1   4   1   86.79   11.20
  -1   4  -1  100.49   10.10
   2  -4   1   17.00    5.60
   2  -4   1   14.10   10.50
  -2  -4  -1   14.90    8.40
  -2  -4  -1   12.70    5.40
  -2   4  -1   19.90    7.00
   2   4   1   11.40    7.50
   3  -4   1  175.08   18.30
   3  -4   1  216.68   13.70
  -3  -4  -1  215.48   13.00
  -3  -4  -1  208.68   18.80
  -3   4  -1  196.88   15.10
   3   4   1  228.28   17.80
  -4  -4  -1 1134.89   34.50
   4  -4   1 1119.49   43.40
   4  -4   1 1086.59   35.10
  -4  -4  -1 1111.09   42.20
   4   4   1 1096.69   39.00
  -4   4  -1 1158.18   36.40
   5  -4   1  776.52   30.00
  -5  -4  -1  784.82   29.00
  -5  -4  -1  767.32   36.20
   5  -4   1  848.22   37.40
  -5   4  -1  785.32   29.00
   5   4   1  836.42   33.20
   6  -4   1   69.19   16.70
  -6  -4  -1   89.19   12.30
  -6  -4  -1   82.79   15.60
   6  -4   1   79.19   12.60
  -6   4  -1   75.59   10.30
   6   4   1   64.19   12.90
   6   4   1   72.39   14.00
  -7  -4  -1   76.39   13.50
   7  -4   1  117.99   15.30
  -7  -4  -1  110.99   18.90
   7  -4   1  133.89   21.60
   7   4   1  114.49   17.20
   7   4   1  120.69   16.70
  -7   4  -1  133.39   13.50
  -8  -4  -1 1127.39   51.19
  -8  -4  -1 1238.48   44.80
   8  -4   1 1169.68   45.80
   8  -4   1 1220.98   53.19
   8   4   1 1284.27   51.49
   8   4   1 1190.88   45.50
  -9  -4  -1    0.90   12.00
  -9  -4  -1   -0.70   16.40
   9  -4   1    7.40   12.30
   9  -4   1   11.70   17.20
   9   4   1  -10.00   13.70
   9   4   1    7.70   12.50
 -10  -4  -1    5.50   17.70
 -10  -4  -1   17.00   14.00
  10  -4   1   53.79   20.70
  10   4   1   40.10   15.80
  10   4   1   34.30   18.30
 -10  -5   1  125.19   19.60
  10  -5  -1  175.98   27.40
 -10  -5   1  194.08   26.60
  10   5  -1  175.88   24.00
  10   5  -1  191.68   25.30
  -9  -5   1   -3.90   11.60
  -9  -5   1   -8.40   13.90
   9  -5  -1   24.20   16.00
  -9   5   1   -9.30    9.80
   9   5  -1  -13.50   14.00
  -8  -5   1   41.70   16.00
   8  -5  -1   51.09   18.00
  -8  -5   1   17.60   11.50
  -8   5   1   10.50   10.60
   8   5  -1   19.90   14.60
  -7  -5   1  549.74   28.60
   7  -5  -1  572.74   34.10
  -7  -5   1  501.35   33.90
  -7   5   1  515.45   28.40
   7   5  -1  501.85   31.00
  -6  -5   1  636.44   28.60
  -6  -5   1  574.04   34.70
   6  -5  -1  623.44   33.40
  -6   5   1  536.15   29.90
   6   5  -1  581.14   31.70
  -5  -5   1   38.10   14.30
  -5  -5   1   27.60   10.20
   5  -5  -1   38.10   13.40
   5   5  -1   29.30   13.00
  -5   5   1   13.40   10.60
  -4  -5   1   91.19   16.90
  -4  -5   1   75.19   15.20
  -4  -5   1   90.19   11.90
   4  -5  -1   96.39   15.70
  -4   5   1   88.59   14.10
   4   5  -1   61.09   13.60
   3  -5  -1  970.70   37.60
  -3  -5   1  874.61   38.50
  -3  -5   1  878.31   31.00
   3   5  -1  870.81   36.00
  -3   5   1  854.11   34.40
  -2  -5   1  349.57   18.20
  -2  -5   1  352.96   25.50
   2  -5  -1  382.76   24.10
   2   5  -1  347.77   22.20
   2   5  -1  348.87   22.20
  -2   5   1  401.36   22.40
   1  -5  -1   22.20   10.50
  -1  -5   1   19.90    8.10
  -1  -5   1   36.60   12.50
   1  -5  -1    8.60    5.90
   1   5  -1   21.70    9.40
   1   5  -1   19.40    9.10
  -1   5   1   30.00    9.70
   0  -5   1  171.98   15.40
   0  -5  -1  170.78   10.60
   0  -5   1  184.98   19.40
   0  -5  -1  165.98   16.60
   0   5  -1  192.08   15.70
   0   5  -1  173.98   16.20
   0   5   1  179.18   16.20
  -1  -5  -1  657.93   29.30
  -1  -5  -1  640.44   21.10
   1  -5   1  660.93   33.40
  -1   5  -1  635.74   26.20
   1   5   1  670.43   29.00
   1   5   1  587.04   28.10
   2  -5   1  126.09   19.00
  -2  -5  -1  153.48   17.30
  -2  -5  -1  113.79   10.20
   2   5   1  124.99   15.70
   2   5   1  145.29   16.90
   2   5   1  126.29    9.00
  -2   5  -1  155.28   14.20
   3  -5   1   56.09   16.10
  -3  -5  -1   60.39   14.40
  -3  -5  -1   56.59    8.80
   3   5   1   57.49    7.80
   3   5   1   53.59   12.40
  -3   5  -1   68.89   11.40
  -4  -5  -1   36.40   14.30
  -4  -5  -1   42.80    8.70
   4  -5   1   34.60   15.50
  -4   5  -1   26.90    9.10
   4   5   1   46.40   12.60
   4   5   1   39.20    8.10
  -5  -5  -1  216.08   17.00
  -5  -5  -1  180.28   21.70
   5  -5   1  194.08   23.60
   5   5   1  188.98   19.60
   5   5   1  191.78   16.70
  -5   5  -1  180.48   16.10
  -6  -5  -1   22.50   15.10
  -6  -5  -1   12.60    9.50
   6  -5   1   17.10   16.80
  -6   5  -1   13.50    8.00
   6   5   1   10.50    9.40
   6   5   1   13.10   12.80
  -7  -5  -1  313.47   30.00
   7  -5   1  308.67   31.70
  -7  -5  -1  292.47   23.30
   7   5   1  341.27   26.40
   7   5   1  301.27   25.70
  -8  -5  -1   36.30   18.10
   8  -5   1   12.60   18.10
  -8  -5  -1   33.80   13.00
   8   5   1    5.50   13.60
   8   5   1   22.50   14.10
  -9  -5  -1    7.90   18.50
   9  -5   1   74.09   22.60
  -9  -5  -1   47.40   15.20
   9   5   1   18.80   14.90
   9   5   1   57.39   17.20
  -9  -6   1  103.29   22.00
   9   6  -1   89.49   21.10
  -8  -6   1  189.78   27.10
  -8  -6   1  170.28   20.70
   8   6  -1  127.89   22.30
  -7  -6   1   25.90   17.00
   7  -6  -1   14.50   16.90
  -7  -6   1   16.90   11.20
  -7   6   1   15.40   11.60
   7   6  -1   14.80   15.60
  -6  -6   1  142.79   16.60
  -6  -6   1  180.98   25.90
   6  -6  -1  134.39   21.30
   6   6  -1  145.09   21.80
  -6   6   1  121.79   17.80
  -5  -6   1  124.49   14.80
  -5  -6   1  125.19   22.30
   5  -6  -1  111.99   20.10
   5   6  -1  117.69   19.40
  -5   6   1  122.89   17.30
   4  -6  -1   47.20   15.80
  -4  -6   1   30.50   15.30
  -4  -6   1   54.29   18.00
  -4  -6   1   34.90   10.50
   4   6  -1   53.39   15.70
  -4   6   1   17.70   11.80
  -3  -6   1   41.20   10.10
  -3  -6   1   26.30   14.80
   3  -6  -1   31.60   14.60
  -3   6   1   38.00   12.80
   3   6  -1   26.30   13.60
   3   6  -1    1.80   12.20
  -2  -6   1  117.49   13.10
   2  -6  -1  143.39   18.40
  -2  -6   1  121.29   19.40
   2   6  -1  104.09   15.70
   2   6  -1  130.19   16.90
  -2   6   1  121.79   16.00
  -1  -6   1    5.40   13.10
   1  -6  -1   12.10   11.80
  -1  -6   1   -6.20    7.80
   1   6  -1   -0.80   10.00
   1   6  -1    6.10    9.90
  -1   6   1   21.60   10.40
   0  -6   1  358.46   20.90
   0  -6   1  367.36   29.00
   0  -6  -1  386.16   25.90
   0   6   1  393.96   24.90
   0   6  -1  372.96   23.00
   1  -6   1  705.83   37.70
   1  -6   1  655.03   29.00
  -1  -6  -1  687.83   34.30
   1   6   1  755.12   33.60
  -1   6  -1  708.23   30.20
  -2  -6  -1   15.00   13.30
   2  -6   1   -1.50   14.40
   2   6   1   23.90   12.50
  -2   6  -1   14.90    8.90
   2   6   1    6.00   12.10
   3  -6   1  222.48   26.30
  -3  -6  -1  237.48   24.70
   3   6   1  255.47   23.90
   3   6   1  231.48   22.60
  -3   6  -1  260.87   19.80
   4  -6   1  649.93   39.50
   4   6   1  700.13   36.10
  -4   6  -1  638.44   29.00
   4   6   1  584.14   33.70
  -5  -6  -1   14.60   16.20
   5  -6   1   -1.00   16.60
   5   6   1    2.90   13.30
  -6  -6  -1   65.49   19.70
   6  -6   1   78.79   22.40
   6   6   1  126.99   20.50
   7  -6   1  196.78   27.90
  -7  -6  -1  167.88   26.30
   7   6   1  170.78   23.30
  -8  -6  -1   59.59   20.90
   8  -6   1   58.49   23.70
   8   6   1   35.40   16.30
  -7  -7   1   31.20   18.60
   7   7  -1    9.50   16.40
  -6  -7   1  276.37   32.80
   6   7  -1  261.57   27.70
  -5  -7   1   77.59   22.10
   5   7  -1   76.29   19.90
   5   7  -1   61.59   19.50
  -5   7   1   76.99   16.20
  -4  -7   1  -10.70   15.70
   4   7  -1    5.20   13.30
   4   7  -1  -20.10   14.20
  -4   7   1    6.10   13.20
  -3  -7   1  646.54   39.30
  -3  -7   1  593.34   40.30
   3  -7  -1  626.34   35.80
  -3   7   1  670.63   35.30
   3   7  -1  648.04   35.20
   3   7  -1  648.14   36.10
  -2  -7   1   31.40   16.40
   2  -7  -1   57.69   15.70
  -2   7   1   29.10   12.90
   2   7  -1   59.59   16.00
   2   7  -1   30.10   13.20
  -1  -7   1   29.30   16.30
   1  -7  -1   17.00   13.80
  -1   7   1    8.10   11.70
   1   7  -1    6.90   11.40
   0  -7   1  390.06   32.10
   0  -7  -1  403.76   29.80
   0   7   1  417.96   28.40
   0   7  -1  417.76   26.50
   1  -7   1   -6.50   14.40
  -1  -7  -1    4.00   13.40
  -1   7  -1    3.70    9.50
   1   7   1   10.20   12.10
   2  -7   1    0.30   14.90
  -2  -7  -1   17.40   17.20
   2   7   1    2.00   12.00
  -2   7  -1   10.50    9.90
  -3  -7  -1  282.87   29.20
   3  -7   1  313.47   31.00
   3   7   1  323.67   27.90
   3   7   1  346.17   28.90
   4  -7   1   37.70   19.80
  -4  -7  -1   36.70   18.80
   4   7   1   55.29   16.90
   4   7   1   28.50   16.70
  -5  -7  -1   21.60   17.70
   5  -7   1   -9.60   17.60
   5   7   1   13.00   16.40
   5   7   1  -16.50   16.70
  -6  -7  -1   94.19   22.20
   6  -7   1  135.89   29.00
   6   7   1   86.39   22.60
   6   7   1  113.99   21.80
  -3  -8   1   -9.90   17.90
  -3  -8   1   25.00   20.80
   3   8  -1   12.10   14.30
  -3   8   1   26.50   14.60
  -2  -8   1  400.46   36.20
   2   8  -1  386.26   30.20
  -2   8   1  427.46   30.70
  -1  -8   1  -10.20   16.20
   1   8  -1   16.10   12.90
  -1   8   1   26.50   14.00
   0  -8   1   -2.90   15.80
   0   8   1   18.20   13.90
   0   8  -1   16.30   13.00
   1  -8   1  157.58   25.00
   1   8   1  158.58   21.40
  -2  -8  -1  -28.00   19.40
   2  -8   1   12.20   17.10
   2   8   1    9.30   13.90
  -3  -8  -1   83.49   23.60
   3   8   1   92.29   19.30
  13   0  -2   94.79   21.40
 -13   0   2   54.79   19.00
 -13   0   2  133.79   23.50
  12   0  -2   55.39   14.30
 -12   0   2   28.20   16.00
 -12   0   2   40.50   15.60
 -11   0   2   57.39   15.70
 -11   0   2   75.39   17.00
  11   0  -2   78.29   14.60
 -10   0   2   29.00   13.40
 -10   0   2   26.70   12.90
  10   0  -2   52.59   12.40
   9   0  -2 1821.72   56.19
  -9   0   2 1938.91   59.89
  -9   0   2 1795.72   57.59
   8   0  -2   18.30    8.70
  -8   0   2    4.20    8.60
  -8   0   2   11.20    9.10
   7   0  -2 1014.70   34.30
  -7   0   2 1011.80   35.10
  -7   0   2  959.10   33.90
  -6   0   2 2998.60   79.29
   6   0  -2 3162.78   79.79
  -5   0   2 1461.15   40.70
   5   0  -2 1446.86   41.80
  -5   0   2 1457.35   41.10
  -4   0   2 2235.78   58.59
   4   0  -2 2356.36   59.39
  -4   0   2 2317.37   57.89
  -4   0   2 2261.07   57.69
   4   0  -2 2345.27   59.39
   3   0  -2  848.52   23.90
   3   0  -2  825.02   22.70
   3   0  -2  826.42   25.40
  -3   0   2  863.91   25.00
   3   0  -2  865.11   23.90
   3   0  -2  851.21   24.70
  -3   0   2  821.22   23.90
  -3   0   2  828.32   23.40
  -2   0   2 1377.36   34.10
  -2   0   2 1399.16   34.50
   2   0  -2 1395.56   34.40
   2   0  -2 1410.26   35.10
  -2   0   2 1363.76   35.10
   2   0  -2 1388.86   34.00
   2   0  -2 1353.96   32.70
   2   0  -2 1358.66   35.90
  -2   0   2 1334.67   32.80
   1   0  -2  243.38   11.20
   1   0  -2  232.28    8.20
  -1   0   2  216.78   10.40
   1   0  -2  237.68    8.90
  -1   0   2  239.78    8.90
  -1   0   2  235.98    8.30
   0   0   2   16.80    3.40
   0   0   2   21.70    4.20
   0   0   2   20.70    3.90
   0   0  -2   15.60    3.20
   0   0  -2   17.30    4.60
   0   0   2   20.90    2.80
   1   0   2 2493.15   59.59
  -1   0  -2 2442.76   60.39
  -1   0  -2 2460.55   59.39
   1   0   2 2457.15   60.59
  -1   0  -2 2480.95   55.79
  -2   0  -2   91.99    4.90
   2   0   2   78.69    4.40
   2   0   2   97.29    8.80
  -2   0  -2   87.49    8.20
  -3   0  -2  494.25   20.20
   3   0   2  518.55   14.90
   3   0   2  555.74   21.40
  -3   0  -2  530.95   19.00
  -4   0  -2 4547.45  113.99
  -4   0  -2 4673.53  112.29
   4   0   2 4684.73  107.39
   5   0   2  575.54   18.30
  -5   0  -2  574.84   24.90
  -5   0  -2  588.64   23.40
   5   0   2  568.24   26.10
   6   0   2 1211.58   33.50
  -6   0  -2 1211.48   39.80
   6   0   2 1218.48   43.40
  -6   0  -2 1177.48   41.80
  -7   0  -2 1362.66   44.70
   7   0   2 1258.57   37.00
   7   0   2 1379.06   49.20
  -7   0  -2 1304.57   47.20
  -8   0  -2  842.92   37.80
  -8   0  -2  823.12   35.20
   8   0   2  814.92   39.60
   8   0   2  767.32   26.90
   9   0   2   10.30   14.20
  -9   0  -2    2.70   12.90
  10   0   2   79.99   19.00
 -10   0  -2   90.89   19.60
 -11   0  -2   65.89   20.10
  11   0   2   40.20   18.60
 -12   0  -2  195.48   28.50
  12   0   2  152.18   27.50
 -13  -1   2    2.80   16.20
  13  -1  -2    6.00   17.40
 -13  -1   2    1.30   16.90
  13   1  -2    4.80   15.70
 -13   1   2   -4.00   15.10
 -13   1   2    3.00   16.00
 -12  -1   2  389.66   32.90
 -12  -1   2  396.86   32.40
  12  -1  -2  327.57   25.80
  12  -1  -2  432.36   36.90
  12   1  -2  371.16   27.70
 -12   1   2  300.77   27.90
 -12   1   2  389.96   31.40
 -11  -1   2  488.95   32.00
 -11  -1   2  531.45   35.00
  11  -1  -2  562.64   29.50
 -11   1   2  564.64   33.90
 -11   1   2  526.15   31.40
  11   1  -2  543.05   30.00
  10  -1  -2  411.26   25.60
 -10  -1   2  418.56   28.00
 -10  -1   2  438.66   30.20
 -10   1   2  423.66   26.40
  10   1  -2  482.65   26.70
 -10   1   2  491.45   30.10
  -9  -1   2  275.67   23.50
   9  -1  -2  211.28   19.90
  -9  -1   2  229.48   20.80
   9   1  -2  257.87   19.70
  -9   1   2  254.37   21.10
  -9   1   2  237.38   21.00
  -8  -1   2  136.69   15.20
   8  -1  -2  149.88   16.40
  -8  -1   2  163.48   17.00
  -8   1   2  174.08   15.90
   8   1  -2  154.18   15.40
  -8   1   2  195.38   17.80
  -7  -1   2  721.93   30.30
  -7  -1   2  705.63   28.40
   7  -1  -2  758.72   29.90
  -7   1   2  821.02   30.50
   7   1  -2  743.43   28.20
  -7   1   2  750.52   28.00
  -6  -1   2  324.27   18.70
  -6  -1   2  289.07   16.70
  -6   1   2  322.57   18.20
  -6   1   2  308.97   17.40
  -6   1   2  307.87   16.10
   6   1  -2  313.57   17.50
  -5  -1   2  966.90   31.40
  -5  -1   2  970.70   30.50
  -5   1   2  962.50   31.30
   5   1  -2  963.80   30.70
  -5   1   2  940.01   30.10
  -5   1   2  979.40   29.40
  -4  -1   2   -8.00    5.50
  -4  -1   2   10.40    5.90
  -4   1   2    1.90    5.50
   4   1  -2   -1.40    5.60
  -4   1   2    0.10    4.70
  -4   1   2    0.30    4.20
  -3  -1   2 3230.08   78.99
   3  -1  -2 3238.68   77.09
  -3  -1   2 3226.28   78.69
   3  -1  -2 3250.27   76.79
  -3  -1   2 3372.76   80.59
   3   1  -2 3340.87   79.29
  -3   1   2 3382.36   80.49
  -3   1   2 3246.78   77.59
  -3   1   2 3123.39   76.69
   2  -1  -2 6160.78  139.79
   2  -1  -2 6258.77  140.39
  -2  -1   2 6339.67  142.39
  -2  -1   2 6047.40  143.59
   2  -1  -2 6086.09  141.39
  -2  -1   2 6227.28  142.89
   2   1  -2 6216.58  142.39
   2   1  -2 6148.78  143.49
  -2   1   2 6051.49  139.69
  -2   1   2 6304.17  143.29
   2   1  -2 6108.99  143.59
   2   1  -2 6128.99  142.59
   1  -1  -2  472.05   15.30
  -1  -1   2  479.85   14.50
   1  -1  -2  487.15   14.50
  -1  -1   2  484.05   17.10
  -1  -1   2  435.66   16.70
  -1   1   2  474.65   14.70
  -1   1   2  448.86   15.10
   1   1  -2  453.55   14.40
   1   1  -2  455.65   16.40
   1   1  -2  452.45   16.80
   0  -1  -2  307.37   11.00
   0  -1   2  298.17   13.10
   0  -1   2  289.57    9.70
   0  -1   2  315.97   13.40
   0  -1  -2  294.77   10.90
   0  -1  -2  305.37   11.10
   0   1   2  303.57    8.60
   0   1   2  302.47   11.90
   0   1  -2  284.97   12.50
   0   1  -2  291.17    9.60
   0   1   2  300.97   11.10
   0   1  -2  298.37   12.70
  -1  -1  -2 9676.23  223.08
  -1  -1  -2 9959.70  221.78
   1  -1   2 9616.74  223.88
   1  -1   2 9689.53  219.78
   1  -1   2 9709.23  219.28
  -1  -1  -2 9866.41  221.28
  -1  -1  -2 9805.62  223.48
   1  -1   2 9686.03  224.08
   1  -1   2 9780.52  224.78
  -1   1  -2 9717.93  224.58
   1   1   2 9992.30  221.38
  -1   1  -2 9746.32  223.88
  -1   1  -2 9999.00  224.38
   1   1   2 9760.32  221.78
   1   1   2 9994.30  223.68
   1   1   2 9824.32  223.18
   2  -1   2   10.20    3.40
   2  -1   2   16.30    2.40
   2  -1   2   16.90    5.80
   2  -1   2   13.70    6.50
  -2  -1  -2    9.70    4.50
  -2  -1  -2   12.70    3.90
  -2  -1  -2    8.90    5.60
   2   1   2   14.00    4.00
   2   1   2   11.50    4.00
   2   1   2    0.00    5.00
  -2   1  -2    9.50    6.10
   3  -1   2   -1.20    5.60
  -3  -1  -2   -2.10    3.60
  -3  -1  -2   -0.10    6.30
   3  -1   2   -2.20    3.60
  -3  -1  -2    2.90    5.30
  -3   1  -2    8.90    6.80
   3   1   2    9.40    4.30
   3   1   2    5.10    5.80
  -4  -1  -2 1386.46   39.70
   4  -1   2 1418.76   42.80
  -4  -1  -2 1368.46   42.10
   4  -1   2 1375.66   35.20
  -4   1  -2 1387.86   42.50
   4   1   2 1435.46   37.10
   4   1   2 1372.96   43.00
  -5  -1  -2  610.04   26.50
   5  -1   2  615.84   19.00
  -5  -1  -2  606.04   23.80
   5  -1   2  561.54   26.50
   5   1   2  613.04   20.50
   5   1   2  599.84   27.00
  -5   1  -2  619.74   26.80
   6  -1   2  475.25   25.90
   6  -1   2  496.55   17.40
  -6  -1  -2  495.55   23.30
  -6  -1  -2  467.05   25.40
  -6   1  -2  481.45   26.00
   6   1   2  505.95   19.10
   6   1   2  478.65   26.60
  -7  -1  -2   13.00    9.70
   7  -1   2   -4.70   10.20
   7  -1   2   19.60    6.60
  -7  -1  -2   13.10   11.00
  -7   1  -2   20.80   11.50
   7   1   2   24.20    6.90
   7   1   2    9.10    9.30
  -8  -1  -2   37.70   14.20
  -8  -1  -2   36.40   12.10
   8  -1   2   45.60   10.30
   8  -1   2   49.10   15.30
   8   1   2   50.19   14.40
   8   1   2   62.39    9.50
  -8   1  -2   56.39   15.40
  -9  -1  -2  858.71   39.20
  -9  -1  -2  879.01   42.50
   9  -1   2  912.41   44.90
  -9   1  -2  814.72   41.80
   9   1   2  856.01   43.90
   9   1   2  926.41   41.70
 -10  -1  -2    0.10   14.10
 -10  -1  -2   28.60   15.80
  10  -1   2  -21.80   14.50
  10   1   2    8.00   15.50
 -10   1  -2  -11.40   13.50
 -11  -1  -2  502.65   36.80
  11  -1   2  399.16   39.40
 -11   1  -2  444.86   35.90
  11   1   2  435.56   38.80
 -13  -2   2   88.49   22.70
  13  -2  -2   81.39   21.60
 -13  -2   2   52.09   19.70
  13   2  -2  104.59   23.70
  13   2  -2   67.19   18.70
 -13   2   2   41.60   20.50
  12  -2  -2   27.60   16.80
 -12  -2   2   26.00   15.40
 -12  -2   2    6.30   16.70
 -12   2   2   14.10   16.50
  12   2  -2   18.30   13.90
 -11  -2   2    9.30   15.60
 -11  -2   2    9.00   13.70
  11  -2  -2   -2.00   14.00
  11  -2  -2  -22.00   11.20
  11   2  -2   24.70   13.80
 -11   2   2   12.60   14.30
 -11   2   2   -8.40   12.20
 -10  -2   2  177.78   22.00
  10  -2  -2  140.39   20.70
  10  -2  -2  190.38   20.60
 -10  -2   2  103.59   16.50
 -10   2   2  164.38   19.10
 -10   2   2  148.89   20.10
  10   2  -2  178.08   19.00
  -9  -2   2  498.35   28.00
  -9  -2   2  537.55   31.30
   9  -2  -2  474.75   27.70
  -9   2   2  526.15   27.70
   9   2  -2  546.75   27.50
  -9   2   2  552.34   30.00
  -8  -2   2   10.40    8.40
  -8  -2   2    6.80   10.80
  -8   2   2   -0.60    8.70
  -8   2   2   11.10    9.50
   8   2  -2    7.20    9.50
  -8   2   2    2.50    9.80
  -7  -2   2   18.80    9.20
  -7  -2   2   26.90   10.40
  -7   2   2   24.00    9.40
   7   2  -2   36.90   10.00
  -7   2   2   28.10    8.60
  -7   2   2   23.80    9.80
  -6  -2   2  929.11   32.10
  -6  -2   2  931.71   34.00
  -6   2   2  929.61   33.50
   6   2  -2  905.81   32.60
  -6   2   2  954.10   33.80
  -6   2   2  963.80   30.50
  -5  -2   2  283.67   17.50
  -5  -2   2  300.77   16.70
  -5   2   2  323.07   18.10
   5   2  -2  332.17   17.10
  -5   2   2  307.07   14.40
  -4  -2   2  512.25   21.50
  -4  -2   2  513.25   22.80
  -4  -2   2  533.25   20.60
   4  -2  -2  546.15   19.60
  -4   2   2  528.85   17.80
  -4   2   2  543.15   22.20
   4   2  -2  559.74   21.20
   3  -2  -2    5.10    3.20
  -3  -2   2   -3.40    5.70
   3  -2  -2   -5.00    3.90
  -3  -2   2    1.40    5.10
  -3   2   2   -3.80    5.40
   3   2  -2   -3.70    4.90
  -3   2   2   -1.60    3.20
   2  -2  -2  559.64   15.20
  -2  -2   2  597.54   20.90
   2  -2  -2  602.24   17.70
  -2  -2   2  601.54   22.80
   2  -2  -2  584.54   16.20
  -2   2   2  567.24   16.90
   2   2  -2  572.34   20.50
   2   2  -2  586.44   20.00
  -2   2   2  574.34   20.50
   1  -2  -2  111.99    5.10
   1  -2  -2  108.89    7.50
  -1  -2   2  105.09   11.00
  -1  -2   2  108.49    9.90
  -1   2   2  111.29    7.30
   1   2  -2  107.09    8.60
   1   2  -2  112.89   10.30
  -1   2   2  106.29    9.20
  -1   2   2   96.59    5.20
   0  -2  -2   92.89    8.00
   0  -2   2   96.79   10.60
   0  -2   2  116.49   10.50
   0  -2   2   81.79    7.40
   0  -2  -2  101.39    4.30
   0   2  -2   86.59    7.70
   0   2   2  102.09    8.80
   0   2  -2   87.29    6.20
   0   2   2  128.09   10.10
   0   2   2   97.79    6.40
   0   2   2   87.59    7.80
   0   2   2   94.29    4.70
   0   2  -2   90.09    8.60
   1  -2   2  323.97   16.50
   1  -2   2  298.47   11.70
  -1  -2  -2  324.77   15.30
   1  -2   2  341.27   14.50
  -1  -2  -2  340.17   11.00
   1   2   2  302.67   13.70
  -1   2  -2  318.17   12.00
  -1   2  -2  317.67   10.90
   1   2   2  329.07   10.90
   1   2   2  307.47   13.60
   1   2   2  325.37   12.90
  -1   2  -2  305.77   13.10
   2  -2   2   10.80    5.30
   2  -2   2    5.40    6.70
  -2  -2  -2   13.90    6.60
   2  -2   2   -1.60    3.10
  -2  -2  -2    5.70    4.20
   2  -2   2    8.40    3.10
   2   2   2    7.60    5.10
  -2   2  -2   10.10    3.70
   2   2   2   -0.90    4.90
   2   2   2    9.20    3.90
   3  -2   2   -3.80    6.90
   3  -2   2    0.10    2.90
  -3  -2  -2   -8.10    6.20
   3  -2   2    3.20    3.30
   3  -2   2    5.10    5.40
  -3  -2  -2    4.70    5.10
   3   2   2    3.00    5.30
   3   2   2    4.80    5.00
  -3   2  -2   -0.90    3.50
  -4  -2  -2 1431.66   39.40
   4  -2   2 1370.76   41.80
   4  -2   2 1365.16   44.50
   4  -2   2 1303.87   35.70
  -4  -2  -2 1351.76   42.60
   4   2   2 1341.87   42.30
  -4   2  -2 1270.97   43.10
   4   2   2 1383.26   38.60
  -5  -2  -2  178.68   16.60
   5  -2   2  176.38   18.30
  -5  -2  -2  191.38   14.70
   5  -2   2  228.38   17.50
   5   2   2  179.58   17.00
   5   2   2  180.48   13.30
  -5   2  -2  173.08   16.80
   6  -2   2   65.09   12.00
   6  -2   2  114.09   10.10
  -6  -2  -2   93.59   14.50
  -6  -2  -2   88.99   12.50
   6  -2   2   82.29   15.60
   6   2   2   91.59   10.80
   6   2   2   50.89   11.90
  -6   2  -2   84.99   14.60
   7  -2   2  222.18   22.60
  -7  -2  -2  238.08   20.30
   7  -2   2  222.08   22.50
  -7  -2  -2  220.28   21.90
   7  -2   2  235.38   14.70
   7   2   2  266.57   17.20
   7   2   2  189.38   20.10
  -7   2  -2  255.97   23.00
   8  -2   2  478.65   30.80
  -8  -2  -2  404.06   30.10
  -8  -2  -2  422.36   25.80
   8  -2   2  413.36   32.20
   8   2   2  413.66   31.00
  -8   2  -2  456.45   30.00
   8   2   2  438.46   22.50
   9  -2   2   -0.50   14.70
  -9  -2  -2   -4.30   11.80
   9  -2   2    9.20   14.50
  -9  -2  -2  -19.70   13.60
   9   2   2   20.40   10.00
  -9   2  -2   -2.20   14.00
   9   2   2    6.10   14.10
 -10  -2  -2    2.90   14.80
 -10  -2  -2   -5.50   16.00
  10  -2   2   17.30   16.80
  10  -2   2   10.40   17.00
  10   2   2   28.50   17.20
 -10   2  -2   19.40   16.80
  11  -2   2  101.09   22.20
  11  -2   2   89.59   21.80
 -11  -2  -2   86.69   21.40
 -11  -2  -2   95.09   20.20
 -11   2  -2   81.19   23.00
  11   2   2   90.39   22.20
  12  -3  -2   -1.40   16.60
 -12  -3   2   22.00   16.20
 -12  -3   2   26.40   18.20
  12  -3  -2  -21.80   13.20
  12   3  -2   -8.30   14.10
 -11  -3   2    7.60   16.00
  11  -3  -2  -32.20   13.60
  11  -3  -2   -7.90   12.20
  11  -3  -2   -1.80   13.20
 -11  -3   2  -19.50   12.50
  11   3  -2   -2.50   13.10
 -10  -3   2   47.90   17.30
  10  -3  -2   25.10   12.80
  10  -3  -2   31.00   15.60
  10  -3  -2   55.09   14.80
 -10  -3   2   53.89   15.30
  10   3  -2   35.00   14.10
   9  -3  -2   28.80   14.30
  -9  -3   2   26.50   11.60
  -9  -3   2   24.90   13.70
   9  -3  -2   18.70   10.60
  -9   3   2   37.00   12.40
   9   3  -2   27.30   13.10
   8  -3  -2  -17.30    9.90
  -8  -3   2    4.30    9.80
  -8  -3   2   -0.70   10.90
   8  -3  -2   -4.40    8.20
  -8   3   2   -6.60    9.10
   8   3  -2  -18.10    9.40
   7  -3  -2  255.67   17.60
  -7  -3   2  232.68   20.90
   7  -3  -2  237.08   19.70
  -7  -3   2  246.88   19.00
   7   3  -2  291.27   20.40
  -7   3   2  242.18   20.60
   6  -3  -2  608.04   26.10
  -6  -3   2  632.94   29.00
  -6  -3   2  595.04   26.10
   6  -3  -2  607.34   23.60
   6   3  -2  567.54   26.20
  -6   3   2  633.14   28.20
   5  -3  -2   32.50    8.20
  -5  -3   2   67.79   11.70
  -5  -3   2   30.90    8.60
  -5   3   2   44.10    9.80
   5   3  -2   22.40    8.70
  -4  -3   2  198.48   16.10
  -4  -3   2  208.78   14.00
   4  -3  -2  183.88   13.00
  -4  -3   2  149.49   15.00
  -4   3   2  191.48   15.10
   4   3  -2  189.28   14.70
  -3  -3   2  588.44   22.20
   3  -3  -2  567.54   16.20
   3  -3  -2  588.04   15.80
   3  -3  -2  572.84   20.90
   3  -3  -2  575.14   17.00
  -3  -3   2  568.94   25.20
   3   3  -2  563.14   22.40
  -3   3   2  558.34   23.00
   2  -3  -2  345.37   15.20
  -2  -3   2  333.57   16.50
   2  -3  -2  315.17   10.10
  -2  -3   2  331.57   19.30
   2   3  -2  323.37   16.20
  -2   3   2  318.37   15.00
  -2   3   2  339.97   16.70
   1  -3  -2  327.77   14.20
   1  -3  -2  284.17    8.40
  -1  -3   2  308.07   18.90
  -1   3   2  299.77   15.60
  -1   3   2  304.87   15.50
   1   3  -2  265.47   14.30
   1   3  -2  303.17   15.00
   0  -3  -2  276.67   13.60
   0  -3   2  266.47   14.00
   0  -3   2  257.97   17.90
   0  -3  -2  254.97    8.30
   0   3   2  270.67   15.10
   0   3  -2  277.67   12.10
   0   3  -2  262.57   13.30
   0   3  -2  244.88   11.90
   0   3   2  258.77   14.40
   0   3   2  265.37    9.20
  -1  -3  -2  115.69    6.80
   1  -3   2  103.49   13.00
   1  -3   2  124.29   11.40
   1   3   2  108.69    7.50
  -1   3  -2  114.29    8.50
   1   3   2  120.19    8.40
  -1   3  -2  106.09    9.60
  -1   3  -2  114.09    8.50
   1   3   2  143.99   12.40
  -2  -3  -2 1067.99   29.40
  -2  -3  -2 1057.89   35.30
   2  -3   2 1095.39   32.60
   2  -3   2 1034.60   37.20
  -2   3  -2 1091.29   30.30
   2   3   2 1086.49   31.70
   2   3   2 1069.09   33.50
   3  -3   2   33.10    7.10
   3  -3   2   34.20   10.30
  -3  -3  -2   30.60    9.50
  -3  -3  -2   37.90    6.70
   3   3   2   33.30    8.50
  -3   3  -2   29.10    5.90
   3   3   2   32.40    7.20
   4  -3   2   31.40   11.40
  -4  -3  -2    5.20    6.40
  -4  -3  -2    5.30    8.90
   4  -3   2   13.80    7.30
   4   3   2   24.70    8.10
  -4   3  -2    6.30    4.90
   4   3   2    7.20    7.10
  -5  -3  -2  289.27   22.80
  -5  -3  -2  337.07   18.60
   5  -3   2  381.66   21.20
   5  -3   2  365.46   25.30
   5   3   2  349.77   19.40
   5   3   2  344.47   21.60
  -5   3  -2  372.46   16.40
   6  -3   2   24.20    9.70
  -6  -3  -2   34.00   10.20
  -6  -3  -2   11.50   11.80
   6  -3   2   15.00   12.60
   6   3   2   28.80    9.80
   6   3   2    8.70    9.80
  -7  -3  -2   10.10   13.30
   7  -3   2    8.10   10.40
  -7  -3  -2   -4.50    9.50
   7  -3   2    1.10   14.70
   7   3   2    6.70   11.00
   7   3   2   -7.00    8.70
  -8  -3  -2  122.49   16.40
   8  -3   2  168.28   24.80
   8  -3   2  149.49   19.40
  -8  -3  -2  136.99   21.90
   8   3   2  130.09   19.60
   8   3   2  123.19   15.20
   9  -3   2   -6.70   16.20
  -9  -3  -2    1.40   14.70
   9  -3   2   14.00   13.70
  -9  -3  -2   27.10   13.20
   9   3   2   24.40   15.40
   9   3   2    6.90   10.90
 -10  -3  -2   10.00   17.20
  10  -3   2   -7.80   18.40
  10  -3   2   23.20   16.00
 -10  -3  -2  -20.00   12.90
  10   3   2    7.40   16.80
 -11  -3  -2  -11.10   17.80
  11  -3   2   10.80   19.90
 -11  -3  -2  -18.20   14.80
  11  -3   2   20.30   17.10
  11   3   2   -4.20   18.00
 -11  -4   2   16.00   14.70
 -11  -4   2   11.60   16.90
  11  -4  -2    0.50   14.50
  11   4  -2   -8.30   13.80
 -10  -4   2  152.28   20.50
 -10  -4   2  170.78   24.20
  10  -4  -2  141.19   21.40
 -10   4   2  101.39   18.40
  10   4  -2  123.19   20.00
   9  -4  -2   53.89   15.10
  -9  -4   2   72.19   16.90
  -9  -4   2   65.79   14.70
  -9   4   2   75.99   15.50
   9   4  -2   83.69   16.90
   8  -4  -2   10.50    9.00
  -8  -4   2   -5.00   10.70
  -8  -4   2   17.60   13.50
   8  -4  -2    2.20   11.30
   8   4  -2    3.40   11.80
  -8   4   2    2.20   10.60
  -7  -4   2  417.26   28.20
   7  -4  -2  454.25   22.50
  -7  -4   2  464.45   25.20
   7  -4  -2  430.06   25.70
  -7   4   2  458.55   26.80
   7   4  -2  457.35   27.00
  -6  -4   2  159.18   18.70
  -6  -4   2  141.99   15.90
   6  -4  -2  164.58   13.80
   6  -4  -2  146.59   16.30
  -6   4   2  177.58   18.20
   6   4  -2  199.98   19.90
   5  -4  -2   16.70    8.70
  -5  -4   2   -0.70    9.60
  -5  -4   2    9.70    8.50
  -5  -4   2    7.40   10.40
   5  -4  -2    6.40    5.10
   5   4  -2    2.60    9.50
  -5   4   2   -0.50    8.80
  -4  -4   2  793.32   29.00
  -4  -4   2  767.72   33.10
  -4  -4   2  726.73   33.70
   4  -4  -2  811.92   30.30
  -4   4   2  837.02   32.20
   4   4  -2  747.43   30.70
   3  -4  -2  147.09   13.80
  -3  -4   2  124.39   15.70
   3  -4  -2  121.89    8.00
  -3  -4   2  131.29   12.40
  -3   4   2  128.09   13.50
   3   4  -2  138.99   14.20
  -2  -4   2    7.60    7.30
   2  -4  -2    7.20    3.20
   2  -4  -2    5.30    7.00
  -2  -4   2   12.30    9.70
   2   4  -2    8.20    7.60
  -2   4   2    5.00    7.00
  -1  -4   2   27.90    8.90
   1  -4  -2   21.20    3.40
   1  -4  -2   14.60    7.10
  -1  -4   2   24.00   10.80
   1   4  -2   25.90    7.70
  -1   4   2   16.10    8.00
   1   4  -2   21.10    7.30
   0  -4  -2  605.34   23.20
   0  -4   2  584.94   28.30
   0  -4  -2  591.44   16.20
   0   4  -2  548.15   18.90
   0   4  -2  600.54   21.40
   0   4  -2  549.74   23.10
   0   4   2  564.14   24.30
   1  -4   2  209.78   13.60
  -1  -4  -2  200.88   15.50
  -1  -4  -2  221.88    9.70
   1  -4   2  216.38   21.10
   1   4   2  215.18    9.90
  -1   4  -2  207.98   12.90
  -1   4  -2  215.88   11.60
   1   4   2  192.08   15.10
  -1   4  -2  231.48   15.10
   1   4   2  204.98   16.60
   2  -4   2   44.80    8.70
  -2  -4  -2   55.29   11.50
   2  -4   2   37.70   12.50
  -2  -4  -2   43.50    6.30
   2   4   2   36.30    6.40
  -2   4  -2   26.30    6.90
   2   4   2   32.10    9.20
   3  -4   2  360.46   19.60
  -3  -4  -2  398.76   24.40
   3  -4   2  329.07   24.30
  -3  -4  -2  384.26   16.50
   3   4   2  362.16   20.70
   3   4   2  374.96   18.10
  -3   4  -2  380.96   17.30
   4  -4   2  176.08   20.20
  -4  -4  -2  209.38   19.80
   4  -4   2  202.58   16.80
  -4  -4  -2  189.58   14.10
   4   4   2  170.68   16.50
  -4   4  -2  183.48   13.10
   4   4   2  215.78   16.40
  -5  -4  -2    2.80    8.10
   5  -4   2    6.40    8.40
   5  -4   2   -5.20   12.40
  -5  -4  -2   -1.30   11.60
  -5   4  -2    4.10    5.50
   5   4   2    8.50    9.80
   5   4   2    7.70    8.70
   6  -4   2  535.85   27.90
  -6  -4  -2  437.36   30.70
   6  -4   2  470.05   33.50
  -6  -4  -2  472.75   24.00
  -6   4  -2  448.26   20.00
   6   4   2  492.35   28.00
   6   4   2  439.76   25.30
   7  -4   2  118.09   16.80
  -7  -4  -2   60.29   12.90
  -7  -4  -2   84.29   19.50
   7  -4   2   72.69   20.40
   7   4   2   99.69   15.80
   7   4   2   74.79   15.50
   8  -4   2   48.60   14.20
  -8  -4  -2   35.60   13.00
  -8  -4  -2   16.70   16.70
   8  -4   2   51.29   19.90
   8   4   2   41.80   13.70
   8   4   2   43.20   15.10
  -9  -4  -2  142.19   18.40
   9  -4   2  126.39   20.40
  -9  -4  -2  157.58   24.30
   9  -4   2  151.38   26.80
   9   4   2  114.49   17.60
   9   4   2   82.69   20.00
 -10  -4  -2   -4.50   13.90
 -10  -4  -2   25.90   19.80
  10  -4   2   24.40   20.20
  10   4   2   37.80   19.90
 -10  -5   2   40.70   15.00
 -10  -5   2   41.40   17.60
  10   5  -2   40.50   17.70
 -10   5   2   14.30   13.60
  -9  -5   2  364.96   27.40
   9  -5  -2  355.56   42.00
  -9  -5   2  319.27   30.10
   9   5  -2  397.86   31.40
  -9   5   2  380.36   27.80
   8  -5  -2   43.50   15.50
  -8  -5   2   31.80   13.70
  -8  -5   2   -2.50   13.80
  -8   5   2   19.60   13.30
   8   5  -2   25.10   14.90
   7  -5  -2   42.40   13.00
  -7  -5   2   -3.20   10.70
  -7  -5   2   19.70   15.00
   7   5  -2   -8.50   11.30
  -7   5   2   11.70   12.10
   6  -5  -2   57.79   13.50
  -6  -5   2   41.80   15.00
  -6  -5   2   33.80   12.20
   6   5  -2   19.80   12.30
  -6   5   2   21.30   12.40
  -5  -5   2   39.10   15.10
   5  -5  -2   75.99   13.90
  -5  -5   2   60.29   15.60
  -5  -5   2   59.59   11.70
  -5   5   2   53.69   13.30
   5   5  -2   45.50   13.10
  -4  -5   2  354.26   27.20
  -4  -5   2  348.07   20.70
  -4  -5   2  348.97   26.20
   4  -5  -2  343.17   23.70
   4   5  -2  310.77   22.70
  -4   5   2  389.76   24.40
   3  -5  -2   28.00   10.80
  -3  -5   2   11.00    8.80
  -3  -5   2    6.30   10.90
  -3   5   2   10.70    9.10
   3   5  -2   20.40   10.50
  -2  -5   2  800.42   36.20
   2  -5  -2  721.23   25.10
   2  -5  -2  776.12   30.90
  -2  -5   2  854.11   30.50
  -2   5   2  802.22   32.40
   2   5  -2  773.42   30.80
   2   5  -2  802.82   32.90
   1  -5  -2  890.91   33.80
  -1  -5   2  896.61   33.00
  -1  -5   2  903.81   39.60
   1   5  -2  973.20   35.60
  -1   5   2  913.71   35.10
   1   5  -2  944.21   32.70
   0  -5   2  145.59   19.70
   0  -5  -2  120.39   14.10
   0  -5  -2  123.29    7.90
   0   5  -2  132.09   12.70
   0   5  -2  147.09   15.00
   0   5   2  146.29   15.20
  -1  -5  -2  765.52   31.20
   1  -5   2  686.33   35.70
  -1  -5  -2  771.22   22.10
   1   5   2  767.42   32.00
  -1   5  -2  756.62   27.80
   1   5   2  748.33   32.00
   2  -5   2  305.77   27.80
  -2  -5  -2  296.57   24.50
  -2  -5  -2  336.37   14.40
   2   5   2  351.76   23.60
   2   5   2  306.67   21.70
  -2   5  -2  327.27   18.50
   2   5   2  317.07   14.30
   3  -5   2   61.89   17.50
  -3  -5  -2   70.89   14.70
  -3  -5  -2   78.29    9.50
  -3   5  -2   69.39   10.00
   3   5   2   59.69   13.30
   3   5   2   66.69    8.90
  -4  -5  -2  147.79   19.90
   4  -5   2  133.39   20.90
  -4  -5  -2  109.99   11.40
  -4   5  -2  116.09   12.10
   4   5   2  142.99   13.80
   4   5   2  108.99   16.70
  -5  -5  -2   76.29   11.80
  -5  -5  -2   56.89   16.20
   5  -5   2   62.99   18.30
  -5   5  -2   58.29    9.00
   5   5   2   85.89   12.20
   5   5   2   75.29   15.20
  -6  -5  -2   54.39   11.70
   6  -5   2   44.10   19.20
  -6  -5  -2   35.60   15.30
   6   5   2   36.30   13.80
   6   5   2   37.60   11.60
  -7  -5  -2   17.40   11.60
  -7  -5  -2   12.70   14.70
   7  -5   2   -4.20   18.50
   7   5   2   -8.50   11.80
   7   5   2   12.00   11.60
  -8  -5  -2  152.48   18.30
  -8  -5  -2  135.99   22.80
   8  -5   2  177.28   29.00
   8   5   2  183.48   21.70
   8   5   2  114.69   18.90
  -9  -5  -2  147.59   26.20
   9  -5   2  207.38   30.50
   9   5   2  121.99   21.70
   9   5   2  149.39   20.50
  -9  -6   2  181.38   25.60
  -9  -6   2  187.48   21.60
   9   6  -2  207.68   25.50
  -8  -6   2   -1.90   12.30
  -8  -6   2   -0.40   16.00
  -8   6   2    6.40   13.40
   8   6  -2   11.40   15.50
  -7  -6   2  292.27   24.10
  -7  -6   2  212.08   25.60
  -7   6   2  270.17   26.10
   7   6  -2  235.78   25.10
  -6  -6   2  433.26   33.40
  -6  -6   2  434.76   26.70
  -6   6   2  414.96   29.80
   6   6  -2  393.16   30.10
   5  -6  -2  121.19   18.30
  -5  -6   2   83.89   19.70
  -5  -6   2  102.79   20.50
  -5  -6   2  109.89   15.40
   5   6  -2   93.69   17.20
  -5   6   2   97.09   17.10
  -4  -6   2  385.46   22.80
  -4  -6   2  378.66   31.20
   4  -6  -2  388.56   26.70
  -4  -6   2  356.86   30.90
   4   6  -2  357.36   26.40
  -4   6   2  370.26   26.70
   3  -6  -2   68.89   14.00
  -3  -6   2   83.69   17.80
  -3  -6   2   59.79   11.90
  -3   6   2   96.19   15.90
   3   6  -2   85.99   15.90
   3   6  -2   34.00   13.40
  -2  -6   2  114.69   19.30
   2  -6  -2  145.29   16.80
  -2  -6   2  121.89   14.20
   2   6  -2  147.69   19.40
  -2   6   2  143.69   17.40
   2   6  -2  115.99   15.90
  -1  -6   2   23.30   14.20
  -1  -6   2   41.50   11.70
   1  -6  -2   35.50   11.60
   1   6  -2   42.90   11.10
  -1   6   2   21.30   11.40
   1   6  -2   29.90   12.30
   0  -6   2    6.60   10.60
   0  -6  -2    5.80   10.80
   0  -6   2    6.00   14.60
   0   6   2   24.40   11.70
   0   6  -2   20.60    8.90
   1  -6   2  129.29   21.90
  -1  -6  -2  102.29   16.10
   1   6   2  120.29   17.00
  -1   6  -2  113.99   13.30
   2  -6   2   64.19   18.80
  -2  -6  -2   90.49   18.60
   2   6   2   43.40   13.80
   2   6   2   60.49   15.00
  -2   6  -2   59.49   10.90
  -3  -6  -2  177.28   22.80
   3  -6   2  144.79   24.60
   3   6   2  158.68   21.30
   3   6   2  133.19   18.20
  -3   6  -2  156.08   14.80
   4  -6   2  633.34   41.90
  -4  -6  -2  705.43   39.50
   4   6   2  677.13   35.20
   4   6   2  627.14   36.30
   5  -6   2   15.90   19.40
  -5  -6  -2   14.10   16.60
   5   6   2   15.00   14.40
   6  -6   2  343.67   36.20
  -6  -6  -2  308.47   29.90
   6   6   2  370.86   30.50
   7  -6   2  107.39   26.30
  -7  -6  -2   96.29   21.70
   7   6   2   78.99   18.70
   8  -6   2  172.88   30.30
   8   6   2  161.28   23.00
  -7  -7   2   73.29   21.20
   7   7  -2   79.79   20.70
  -6  -7   2   98.69   23.20
   6   7  -2  115.79   20.80
  -6   7   2  135.49   21.60
  -5  -7   2    8.60   18.10
   5   7  -2   -5.70   13.30
   5   7  -2  -34.60   14.30
  -5   7   2    6.40   13.70
  -4  -7   2   32.70   17.80
  -4  -7   2    4.80   17.40
   4   7  -2  -11.90   14.30
   4   7  -2   12.50   14.30
  -4   7   2   21.80   14.70
  -3  -7   2  227.58   28.00
  -3   7   2  230.58   23.80
   3   7  -2  229.38   23.10
   3   7  -2  185.58   23.00
  -2  -7   2  259.37   27.90
  -2   7   2  236.78   23.70
   2   7  -2  232.78   22.00
   2   7  -2  247.28   24.10
  -1  -7   2   97.29   21.70
   1  -7  -2  109.39   18.40
   1   7  -2   99.89   15.70
  -1   7   2  119.49   18.40
   0  -7  -2    1.20   12.60
   0  -7   2    7.60   15.90
   0   7  -2    8.70    8.40
   0   7   2    2.50   11.80
   1  -7   2  444.26   36.00
  -1   7  -2  530.55   27.00
   1   7   2  537.95   32.60
   2  -7   2   25.90   18.50
  -2  -7  -2   52.59   18.70
   2   7   2   63.19   16.10
   3  -7   2   51.79   21.10
  -3  -7  -2   98.49   20.50
   3   7   2  104.09   20.00
   4  -7   2   44.20   21.10
  -4  -7  -2   15.90   17.90
   4   7   2   41.90   17.50
   4   7   2   14.70   15.30
  -5  -7  -2  150.58   25.70
   5  -7   2  131.69   28.90
   5   7   2  119.59   21.10
   5   7   2   93.79   23.00
   6  -7   2   12.50   22.30
  -6  -7  -2   26.90   19.20
   6   7   2  -29.10   17.90
   6   7   2   32.50   16.40
  -4  -8   2   -7.30   20.30
   4   8  -2   20.50   15.60
  -3  -8   2   98.89   22.70
  -3  -8   2   56.39   24.80
   3   8  -2   56.49   16.20
  -3   8   2   89.99   18.40
   3   8  -2   36.80   16.30
  -2  -8   2  167.68   26.60
  -2   8   2  124.39   20.20
   2   8  -2  121.19   18.50
  -1  -8   2   90.19   22.60
  -1   8   2   71.29   16.80
   0  -8   2  256.17   30.40
   0   8   2  262.57   27.10
   1  -8   2    9.00   17.90
  -1  -8  -2  -31.80   17.40
   1   8   2   17.10   14.60
  -2  -8  -2   73.29   21.70
   2  -8   2   78.69   23.50
   2   8   2   68.59   18.50
  13   0  -3   40.70   15.70
 -13   0   3   24.90   16.30
 -13   0   3  -11.30   14.20
 -12   0   3  -12.00   13.10
 -12   0   3    5.80   14.40
  12   0  -3   11.30   13.20
  11   0  -3    1.00   11.60
 -11   0   3    2.40   12.30
 -11   0   3   -0.40   12.40
  10   0  -3    9.50   10.50
 -10   0   3    6.30   10.80
 -10   0   3  -11.30   10.00
  -9   0   3   -3.00    8.60
  -9   0   3   11.40    9.30
   9   0  -3   -2.50    9.30
   8   0  -3    0.30    9.00
  -8   0   3    4.50    8.30
  -8   0   3   -5.10    7.90
  -7   0   3   -0.20    6.90
   7   0  -3    0.00    8.10
  -7   0   3   -5.20    5.90
   6   0  -3   -2.40    7.50
  -6   0   3    1.50    5.70
  -6   0   3   -2.60    5.80
  -5   0   3   -0.30    5.00
   5   0  -3    1.30    6.50
  -5   0   3  -11.00    5.00
  -5   0   3   -3.80    5.10
  -4   0   3   -5.50    4.60
   4   0  -3   -7.50    3.90
   4   0  -3   -6.50    5.50
  -4   0   3   -2.50    4.80
   4   0  -3   -1.60    3.20
  -4   0   3   -1.90    4.00
   3   0  -3    0.10    2.80
   3   0  -3    8.00    4.40
   3   0  -3   -3.20    3.60
  -3   0   3    7.40    4.80
  -3   0   3    2.40    4.80
   3   0  -3   -1.90    4.80
  -3   0   3    2.70    3.30
  -2   0   3    2.30    3.90
  -2   0   3    4.30    4.60
  -2   0   3    1.40    1.40
   2   0  -3    5.30    3.80
   2   0  -3   -6.50    5.10
  -2   0   3   -1.40    4.10
  -2   0   3   -4.90    4.80
   2   0  -3   -2.90    3.90
  -1   0   3    5.00    3.70
   1   0  -3    0.30    3.40
   1   0  -3   -3.50    3.00
  -1   0   3    2.60    2.30
  -1   0   3   -0.10    5.30
   1   0  -3    2.90    5.50
  -1   0   3    3.60    3.80
   0   0   3    4.00    4.80
   0   0   3   -4.00    4.00
   0   0  -3    0.60    3.40
   0   0  -3   -0.10    4.70
   0   0   3   -0.50    3.00
   0   0   3   -1.90    3.50
  -1   0  -3   -4.00    4.20
  -1   0  -3    1.50    1.70
   1   0   3    1.10    4.60
   1   0   3    3.60    4.60
   2   0   3    4.70    1.80
  -2   0  -3    1.90    2.00
  -2   0  -3    5.90    5.20
   2   0   3   -1.30    4.90
   3   0   3    8.90    2.30
  -3   0  -3   -2.70    5.40
   3   0   3   -4.50    5.20
   4   0   3    0.30    2.60
  -4   0  -3    3.70    6.60
   4   0   3   -5.90    6.10
   5   0   3   -2.30    3.20
   5   0   3   -1.00    7.60
  -5   0  -3    7.10    7.40
   6   0   3   -5.20    3.70
  -6   0  -3    5.70    9.10
   6   0   3   -6.90    8.70
  -7   0  -3   -5.10   10.50
   7   0   3   -4.40    4.70
   7   0   3   12.10   12.30
   8   0   3   -3.20   12.90
  -8   0  -3   15.50   12.50
   9   0   3   -9.30   14.70
  -9   0  -3    7.60   13.70
  10   0   3   13.40   16.80
 -10   0  -3    6.20   15.10
 -11   0  -3    4.90   17.00
  11   0   3   -4.90   16.30
 -13  -1   3   64.09   19.90
  13  -1  -3   66.49   20.40
  13  -1  -3   83.69   26.40
 -13  -1   3   65.89   19.40
 -13   1   3   44.50   19.00
  13   1  -3  126.79   21.50
 -13   1   3   81.99   19.30
 -12  -1   3   43.70   16.70
  12  -1  -3   62.29   15.70
 -12  -1   3   25.70   15.70
  12   1  -3   65.29   16.10
 -12   1   3   36.60   15.90
 -12   1   3   31.30   15.60
 -11  -1   3   65.09   16.30
 -11  -1   3   91.79   18.10
  11  -1  -3   20.60   13.50
  11   1  -3   76.19   16.00
 -11   1   3   65.59   15.70
 -11   1   3   42.30   15.00
  10  -1  -3   76.49   15.90
 -10  -1   3   52.29   14.10
 -10  -1   3   42.80   14.20
 -10   1   3   74.19   14.50
  10   1  -3   79.09   14.90
 -10   1   3   63.49   14.80
   9  -1  -3  -13.10    9.60
  -9  -1   3   -2.00   10.00
  -9  -1   3   -9.90    8.70
  -9   1   3    8.30    9.40
  -9   1   3    5.60    9.70
   9   1  -3   -6.60    9.20
   8  -1  -3   -0.20    9.40
  -8  -1   3    1.00    8.90
  -8  -1   3   21.20    9.20
  -8   1   3   11.70    8.50
   8   1  -3   16.80    9.80
  -8   1   3   13.70    8.60
  -7  -1   3   12.70    7.90
  -7  -1   3   -5.70    7.10
   7  -1  -3   -2.80    8.20
  -7   1   3   -1.60    7.30
  -7   1   3    0.70    6.40
  -7   1   3   -8.00    6.50
   7   1  -3   -5.50    7.90
  -6  -1   3  727.83   27.30
  -6  -1   3  775.52   27.70
  -6   1   3  743.33   28.40
  -6   1   3  797.92   26.80
  -6   1   3  727.63   25.80
   6   1  -3  753.82   28.20
  -5  -1   3    4.90    6.60
  -5  -1   3   -1.80    5.40
  -5   1   3   -0.70    4.90
  -5   1   3    3.00    4.50
   5   1  -3    8.60    6.80
  -5   1   3    6.60    6.30
  -4  -1   3 1065.39   32.70
  -4  -1   3 1086.79   31.80
   4  -1  -3 1115.69   29.80
  -4  -1   3 1148.19   34.30
   4   1  -3 1151.38   33.50
  -4   1   3 1124.09   34.40
  -4   1   3 1057.29   30.30
  -4   1   3 1110.19   30.20
   3  -1  -3 1139.29   29.70
  -3  -1   3 1155.28   33.00
   3  -1  -3 1097.09   31.90
  -3  -1   3 1179.98   33.70
  -3  -1   3 1100.49   31.00
   3  -1  -3 1171.58   29.00
   3   1  -3 1133.19   32.60
  -3   1   3 1216.18   34.20
  -3   1   3 1135.99   29.80
  -2  -1   3   99.39    9.80
   2  -1  -3   87.09   10.50
  -2  -1   3  108.59    9.70
  -2  -1   3   84.09    8.80
  -2  -1   3  104.79    8.40
   2  -1  -3   80.79    7.80
   2   1  -3   81.39    6.60
   2   1  -3  100.19    8.70
   2   1  -3   95.59    9.80
  -2   1   3   91.19    8.40
  -2   1   3   99.09    6.00
   2   1  -3   87.59    8.30
  -2   1   3   92.99    8.20
  -1  -1   3  535.05   20.80
  -1  -1   3  581.54   20.20
   1  -1  -3  564.64   15.40
   1  -1  -3  580.84   18.10
   1  -1  -3  572.54   18.40
  -1  -1   3  561.04   16.90
  -1   1   3  569.44   18.30
   1   1  -3  560.34   15.20
   1   1  -3  535.25   16.50
  -1   1   3  575.74   18.80
   1   1  -3  539.15   19.30
   1   1  -3  532.05   20.20
   0  -1   3  358.36   11.40
   0  -1  -3  380.66   14.50
   0  -1  -3  367.06   13.00
   0  -1   3  380.36   14.50
   0  -1  -3  392.36   13.00
   0  -1   3  383.46   16.80
   0  -1   3  372.06   15.80
   0   1   3  393.76   14.30
   0   1   3  384.76   14.80
   0   1  -3  380.36   15.70
   0   1   3  378.86   13.10
   0   1  -3  373.26   11.30
   0   1  -3  355.76   16.80
  -1  -1  -3  303.97   13.30
   1  -1   3  294.97   14.90
  -1  -1  -3  310.77   11.10
   1  -1   3  307.97   15.50
   1  -1   3  292.47    8.40
   1   1   3  323.37   11.40
   1   1   3  279.37   12.80
   1   1   3  300.97   14.10
  -1   1  -3  315.07   14.70
   2  -1   3  207.48   13.60
   2  -1   3  226.98    8.80
   2  -1   3  224.78   14.70
  -2  -1  -3  239.48   13.60
  -2  -1  -3  214.98    9.50
   2   1   3  229.08    9.80
  -2   1  -3  246.88   13.90
   2   1   3  235.08   13.90
   3  -1   3  418.36   14.70
  -3  -1  -3  414.46   19.20
  -3  -1  -3  407.66   14.20
   3  -1   3  398.26   19.80
  -3  -1  -3  434.96   17.10
  -3   1  -3  412.26   19.40
   3   1   3  418.06   14.20
   3   1   3  384.96   19.70
  -4  -1  -3  129.29   11.80
   4  -1   3  101.99   12.70
  -4  -1  -3  103.59   11.80
   4  -1   3   98.39    5.50
   4   1   3  130.49   14.00
   4   1   3  110.49    8.10
  -4   1  -3  104.69   12.70
   5  -1   3   34.70   10.20
  -5  -1  -3   46.10    9.70
   5  -1   3   43.50    4.80
  -5  -1  -3   27.30   10.10
  -5   1  -3   53.19   11.90
   5   1   3   40.20   10.40
   5   1   3   55.79    6.80
  -6  -1  -3  254.17   21.00
  -6  -1  -3  273.27   19.70
   6  -1   3  309.37   22.70
   6  -1   3  267.07   11.30
   6   1   3  288.97   22.30
   6   1   3  279.57   13.90
  -6   1  -3  267.37   21.80
  -7  -1  -3  204.08   20.60
   7  -1   3  194.08   21.40
  -7  -1  -3  163.08   17.10
   7   1   3  234.08   14.00
  -7   1  -3  197.78   21.10
   7   1   3  225.28   22.80
  -8  -1  -3   49.60   15.00
   8  -1   3   49.99   15.20
  -8  -1  -3   31.60   14.10
  -8   1  -3   34.40   14.50
   8   1   3   70.99   17.10
  -9  -1  -3  251.07   25.40
   9  -1   3  219.28   25.50
  -9   1  -3  277.07   28.50
   9   1   3  289.17   29.90
  10  -1   3   35.80   18.40
 -10  -1  -3   61.29   18.30
 -10   1  -3   49.20   16.80
  10   1   3   31.50   17.80
 -11  -1  -3   26.30   18.10
  11  -1   3   28.10   20.20
  11   1   3   -3.00   17.50
 -11   1  -3  -13.60   15.50
 -13  -2   3   77.69   21.60
 -13  -2   3   81.99   20.50
  13  -2  -3   62.59   20.40
  13   2  -3   72.79   19.70
 -13   2   3   87.89   21.70
 -12  -2   3  167.98   23.20
 -12  -2   3  206.48   26.00
  12  -2  -3  213.48   23.60
  12  -2  -3  207.08   26.30
  12   2  -3  189.08   22.50
 -12   2   3  200.28   24.70
 -12   2   3  180.98   22.50
  11  -2  -3  203.58   23.10
 -11  -2   3  166.78   22.50
 -11  -2   3  218.08   24.20
 -11   2   3  189.68   21.60
 -11   2   3  197.68   22.80
  11   2  -3  167.58   21.90
 -10  -2   3   90.59   17.70
  10  -2  -3   91.29   16.90
 -10  -2   3   79.29   14.80
 -10   2   3  102.89   16.20
  10   2  -3  105.99   17.00
 -10   2   3  101.59   17.30
  -9  -2   3 1245.58   45.80
   9  -2  -3 1278.57   47.30
  -9  -2   3 1321.07   48.60
   9   2  -3 1301.87   46.80
  -9   2   3 1298.27   44.20
  -9   2   3 1375.26   47.10
  -9   2   3 1302.07   47.60
  -8  -2   3  384.86   24.10
  -8  -2   3  310.47   22.20
  -8   2   3  380.46   20.90
  -8   2   3  376.26   23.50
   8   2  -3  355.86   22.80
  -8   2   3  406.86   23.40
  -7  -2   3   -5.70    7.30
  -7  -2   3   11.60    8.70
  -7   2   3    6.70    7.00
   7   2  -3    7.00    8.60
  -7   2   3   -6.90    7.40
  -7   2   3   -0.90    7.80
  -6  -2   3 2290.27   63.19
  -6  -2   3 2137.19   61.99
  -6   2   3 2341.47   59.49
  -6   2   3 2414.36   62.09
  -6   2   3 2263.57   64.29
   6   2  -3 2087.29   62.09
  -5  -2   3   -1.80    6.10
  -5  -2   3   -1.20    6.50
  -5   2   3    5.50    4.80
  -5   2   3   -1.60    6.80
   5   2  -3    6.40    6.30
  -4  -2   3  142.99   12.30
   4  -2  -3  166.78    8.80
  -4  -2   3  173.98   14.30
  -4  -2   3  160.78   13.20
   4  -2  -3  167.58    9.70
   4   2  -3  156.38   12.40
  -4   2   3  154.88   13.60
  -4   2   3  153.08    8.90
   3  -2  -3  181.58    7.80
  -3  -2   3  184.28   12.70
  -3  -2   3  191.68   14.80
   3  -2  -3  176.38   10.30
   3  -2  -3  173.98    8.40
   3  -2  -3  187.68   10.00
  -3   2   3  176.18   13.80
   3   2  -3  187.88   12.10
  -3   2   3  194.38    7.80
  -2  -2   3  111.99   11.70
   2  -2  -3  117.29    5.70
  -2  -2   3  101.69   10.30
   2  -2  -3   86.99    7.80
  -2   2   3   99.49    9.70
   2   2  -3  106.39    9.10
  -2   2   3   99.79    5.30
  -1  -2   3 1717.23   49.70
  -1  -2   3 1741.63   48.90
   1  -2  -3 1790.52   43.50
   1   2  -3 1770.32   45.40
  -1   2   3 1739.33   42.90
  -1   2   3 1775.52   44.20
  -1   2   3 1844.82   47.60
   0  -2   3  177.88    9.20
   0  -2   3  188.28   14.40
   0  -2   3  195.28   13.70
   0  -2  -3  190.08    9.90
   0  -2  -3  194.98   11.70
   0   2   3  178.38   12.10
   0   2  -3  184.08    6.80
   0   2   3  182.48    9.70
   0   2   3  175.68    6.40
   0   2  -3  175.08    9.30
   0   2   3  184.48    9.90
   1  -2   3 1741.63   47.30
  -1  -2  -3 1761.52   42.10
  -1  -2  -3 1796.92   46.40
   1  -2   3 1676.63   42.10
   1  -2   3 1719.13   49.00
  -1   2  -3 1689.13   42.50
  -1   2  -3 1570.74   39.50
   1   2   3 1761.72   45.20
   1   2   3 1760.22   45.40
   1   2   3 1662.03   41.80
   2  -2   3 3632.74   87.59
   2  -2   3 3860.91   94.59
  -2  -2  -3 3844.92   93.69
   2  -2   3 3664.93   95.99
  -2  -2  -3 3876.01   89.69
   2  -2   3 3613.04   85.99
   2   2   3 3934.81   91.49
   2   2   3 3759.22   93.29
   3  -2   3   44.00    8.80
  -3  -2  -3   51.19    9.20
  -3  -2  -3   55.39    7.50
   3  -2   3   48.70    4.70
   3  -2   3   43.60    4.80
   3  -2   3   59.79   11.40
   3   2   3   47.30    7.20
   3   2   3   54.69    9.00
   4  -2   3 1169.78   30.70
  -4  -2  -3 1230.88   36.30
  -4  -2  -3 1179.78   40.20
   4  -2   3 1237.08   40.60
   4  -2   3 1280.47   42.70
   4  -2   3 1095.79   34.90
   4   2   3 1222.08   35.10
   4   2   3 1209.78   40.20
  -4   2  -3 1181.88   41.10
   5  -2   3  283.77   21.20
  -5  -2  -3  264.17   20.90
   5  -2   3  269.97   12.00
  -5  -2  -3  261.97   17.00
   5  -2   3  278.57   22.40
   5   2   3  290.07   15.40
  -5   2  -3  253.57   21.10
   5   2   3  283.87   20.40
   6  -2   3   67.19    7.40
  -6  -2  -3   71.99   14.40
   6  -2   3   74.79   14.10
  -6  -2  -3   43.10   10.90
   6  -2   3   59.29   14.80
   6   2   3   39.60   11.90
  -6   2  -3   45.30   12.70
   6   2   3   72.79    9.90
  -7  -2  -3  167.98   18.10
   7  -2   3  137.19   20.50
   7  -2   3  111.99   17.00
  -7  -2  -3  142.39   19.90
   7   2   3  125.79   18.90
   7   2   3  134.19   13.40
  -7   2  -3  117.19   19.30
  -8  -2  -3   -1.20   13.00
  -8  -2  -3    0.30   11.80
   8  -2   3  -10.50   13.70
   8  -2   3  -11.40   12.00
  -8   2  -3   12.50   12.70
   8   2   3    5.20    8.30
   8   2   3   -8.50   12.80
  -9  -2  -3  231.08   26.10
  -9  -2  -3  260.87   24.50
   9  -2   3  230.78   29.00
   9  -2   3  260.77   27.60
   9   2   3  202.48   24.30
  -9   2  -3  235.08   27.30
  10  -2   3   23.50   18.40
 -10  -2  -3   47.40   19.10
  10  -2   3   -1.20   17.20
  10   2   3   -5.50   16.50
 -10   2  -3   16.60   17.60
 -11  -2  -3   40.40   19.80
  11  -2   3   39.50   21.00
  11  -2   3   12.70   20.70
  11   2   3   35.20   19.60
 -11   2  -3   16.60   21.70
  12  -3  -3  176.28   24.70
  12  -3  -3  165.18   23.90
 -12  -3   3  171.08   24.10
 -12  -3   3  223.98   27.00
  12  -3  -3  139.89   22.10
  12   3  -3  158.28   22.80
 -11  -3   3  158.08   23.70
  11  -3  -3   90.49   19.60
  11  -3  -3  143.89   21.20
  11  -3  -3  123.69   19.70
 -11  -3   3  161.68   21.70
  11   3  -3  129.49   19.90
 -10  -3   3   15.50   12.40
  10  -3  -3   -5.70   10.70
 -10  -3   3    1.40   12.90
  10   3  -3   -6.60   12.00
 -10   3   3    5.30   12.30
  -9  -3   3   -6.20   10.90
   9  -3  -3  -21.80   10.20
  -9  -3   3    8.10   12.10
  -9   3   3    8.40   11.50
   9   3  -3    6.40   12.10
  -8  -3   3  120.69   16.20
   8  -3  -3   92.09   14.50
  -8  -3   3  103.19   15.90
  -8   3   3  117.39   16.50
   8   3  -3   76.19   13.90
   7  -3  -3   43.60   10.70
  -7  -3   3   37.00   11.90
  -7  -3   3   57.49   12.30
   7   3  -3   45.80   11.00
  -7   3   3   59.39   13.30
  -6  -3   3 1346.77   45.60
  -6  -3   3 1350.46   44.10
   6  -3  -3 1374.36   42.10
   6   3  -3 1444.46   45.50
  -6   3   3 1420.66   46.70
  -5  -3   3   25.60   10.60
  -5  -3   3   23.70    8.50
  -5  -3   3   30.50    9.50
   5  -3  -3    1.70    5.90
   5   3  -3   14.30    7.40
  -5   3   3   14.50    8.60
  -4  -3   3  968.90   36.00
   4  -3  -3  999.70   27.80
  -4  -3   3 1034.60   33.10
   4  -3  -3  966.90   29.40
   4  -3  -3  924.81   26.30
   4   3  -3  971.50   33.00
  -4   3   3  970.20   34.20
   3  -3  -3 3333.27   79.69
  -3  -3   3 3388.46   84.59
  -3  -3   3 3269.37   87.69
   3  -3  -3 3226.58   76.79
   3  -3  -3 3137.79   75.89
   3   3  -3 3272.07   83.89
  -3   3   3 3454.25   85.59
   2  -3  -3  660.93   20.40
  -2  -3   3  716.53   26.10
  -2  -3   3  660.33   27.70
   2   3  -3  652.23   23.80
  -2   3   3  646.34   19.80
  -2   3   3  647.04   24.80
  -1  -3   3  771.92   30.30
   1  -3  -3  762.22   22.80
  -1  -3   3  764.22   26.90
  -1   3   3  746.93   20.20
  -1   3   3  753.62   23.20
  -1   3   3  770.62   26.90
   1   3  -3  754.22   25.30
   0  -3   3 1050.89   37.50
   0  -3   3 1078.49   34.20
   0   3  -3 1021.50   31.20
   0   3   3 1094.69   28.90
   0   3  -3 1037.50   28.40
   0   3   3 1085.19   34.00
   1  -3   3  958.80   31.50
   1  -3   3  865.51   33.80
  -1  -3  -3  963.60   31.60
  -1  -3  -3  947.71   24.40
   1   3   3  945.41   30.20
  -1   3  -3  873.01   25.10
   1   3   3  940.41   27.70
  -1   3  -3  906.31   27.80
   1   3   3  968.50   31.80
   1   3   3  902.11   24.80
   2  -3   3  180.98   17.70
  -2  -3  -3  178.68   10.30
   2  -3   3  216.58   15.40
  -2  -3  -3  228.88   16.60
   2   3   3  212.38   13.20
  -2   3  -3  194.08    9.20
   2   3   3  196.58   14.10
  -3  -3  -3  309.87   15.00
  -3  -3  -3  301.47   19.90
   3  -3   3  307.47   12.10
   3  -3   3  304.67   21.70
   3  -3   3  368.26   19.80
  -3   3  -3  340.27   12.30
   3   3   3  358.26   17.50
   3   3   3  340.57   18.20
  -4  -3  -3    2.30    6.60
   4  -3   3    8.60   10.40
  -4  -3  -3   12.40    9.60
   4  -3   3   20.20    8.70
   4   3   3   15.90    7.60
   4   3   3    8.00    8.00
   5  -3   3 1108.89   40.80
  -5  -3  -3 1031.50   40.60
  -5  -3  -3 1070.29   35.50
   5  -3   3 1026.80   42.80
   5   3   3 1095.29   40.20
   5   3   3 1082.19   36.10
  -6  -3  -3 1063.89   44.00
  -6  -3  -3 1069.99   37.60
   6  -3   3 1060.39   45.90
   6  -3   3 1142.79   43.10
   6   3   3 1062.79   36.90
   6   3   3 1105.69   43.30
   7  -3   3  545.75   36.70
  -7  -3  -3  557.14   28.20
   7  -3   3  615.44   32.80
  -7  -3  -3  511.85   32.90
   7   3   3  551.84   26.50
   7   3   3  566.74   33.70
   8  -3   3   42.70   18.90
  -8  -3  -3  100.09   19.90
   8  -3   3   64.69   16.60
  -8  -3  -3   75.39   15.50
   8   3   3   67.89   13.50
   8   3   3   59.89   16.80
  -9  -3  -3  910.91   41.50
   9  -3   3  931.41   50.79
   9  -3   3 1019.40   48.00
  -9  -3  -3  976.90   49.40
   9   3   3 1012.30   50.59
  10  -3   3   31.10   20.30
 -10  -3  -3   76.79   21.40
  10  -3   3   33.70   18.20
 -10  -3  -3   33.80   16.40
  10   3   3   54.49   19.80
 -12  -4   3   60.49   19.80
 -12  -4   3   63.09   20.50
  12   4  -3   42.00   17.90
 -11  -4   3  122.19   22.20
 -11  -4   3   68.59   17.70
  11   4  -3   61.59   19.40
 -10  -4   3  297.77   26.30
  10  -4  -3  238.08   24.30
 -10  -4   3  301.57   28.20
 -10   4   3  274.27   25.70
  10   4  -3  260.07   26.50
  -9  -4   3 1235.98   49.90
   9  -4  -3 1052.29   43.90
  -9  -4   3 1163.48   45.60
  -9   4   3 1184.78   46.90
   9   4  -3 1170.78   46.80
   8  -4  -3   38.40   10.80
  -8  -4   3   25.70   14.00
   8  -4  -3   20.50   11.20
  -8  -4   3   52.59   13.80
  -8   4   3   12.10   12.10
   8   4  -3   18.60   12.80
  -7  -4   3   -0.70   10.90
  -7  -4   3    5.30   10.80
   7  -4  -3   15.70    7.20
   7  -4  -3   10.60    8.80
  -7   4   3    9.90   10.80
   7   4  -3  -17.90    9.70
   6  -4  -3 1220.88   41.20
   6  -4  -3 1225.18   36.20
  -6  -4   3 1295.67   43.30
  -6  -4   3 1228.58   46.20
   6   4  -3 1217.28   44.20
  -6   4   3 1343.87   46.10
   5  -4  -3  488.45   22.50
   5  -4  -3  507.95   17.10
  -5  -4   3  463.95   28.50
  -5  -4   3  533.15   24.90
  -5  -4   3  488.75   27.20
   5   4  -3  540.85   26.10
  -5   4   3  510.55   27.00
  -4  -4   3   59.49   10.60
   4  -4  -3   58.59    9.50
  -4  -4   3   43.50   12.00
  -4   4   3   63.59   12.10
   4   4  -3   72.29   12.30
   3  -4  -3   54.29    4.50
   3  -4  -3   79.69    9.50
  -3  -4   3   42.20   11.50
  -3  -4   3   64.49   10.90
  -3   4   3   53.69   10.70
   3   4  -3   67.99   11.10
   2  -4  -3  335.57   16.00
  -2  -4   3  374.06   20.70
  -2  -4   3  325.57   22.70
   2   4  -3  337.17   18.80
  -2   4   3  345.47   19.90
  -1  -4   3 1275.47   47.20
   1  -4  -3 1390.26   39.50
   1   4  -3 1419.46   42.70
   1   4  -3 1425.66   39.60
  -1   4   3 1392.66   44.00
   0  -4   3   44.00    8.90
   0  -4  -3   49.70    8.60
   0  -4   3   70.29   14.40
   0   4   3   46.80    4.90
   0   4  -3   61.89    7.40
   0   4   3   40.10    9.50
   0   4  -3   49.70    9.00
  -1  -4  -3  147.59   14.90
  -1  -4  -3  135.89    7.50
   1  -4   3  147.79   13.80
   1  -4   3  148.49   18.40
   1   4   3  123.69   13.20
  -1   4  -3  145.29   10.40
   1   4   3  149.99    9.90
  -1   4  -3  137.89   12.20
   1   4   3  163.28   16.10
   2  -4   3 1333.47   42.80
  -2  -4  -3 1425.36   45.70
   2  -4   3 1292.27   48.40
  -2  -4  -3 1372.66   36.00
   2   4   3 1367.36   43.40
  -2   4  -3 1334.27   37.10
   2   4   3 1345.07   39.10
   2   4   3 1321.07   44.50
  -3  -4  -3   92.39   14.40
  -3  -4  -3   75.19    8.60
   3  -4   3   60.09   14.50
   3  -4   3   90.89   13.00
   3   4   3   98.49   11.10
   3   4   3   91.79   13.00
  -3   4  -3   71.99    7.60
  -4  -4  -3  783.12   27.40
   4  -4   3  809.62   33.00
   4  -4   3  806.92   38.60
  -4  -4  -3  761.22   35.20
   4   4   3  786.52   31.30
   4   4   3  801.52   32.20
  -4   4  -3  790.72   24.50
  -5  -4  -3   48.60    9.80
   5  -4   3   54.29   16.80
  -5  -4  -3   31.70   13.30
   5  -4   3   66.29   13.40
   5   4   3   51.89   12.00
   5   4   3   38.30   11.20
   6  -4   3  150.88   18.40
   6  -4   3  128.19   22.30
  -6  -4  -3  115.09   13.70
  -6  -4  -3   87.99   18.20
   6   4   3  125.99   16.20
   6   4   3  116.39   16.90
  -7  -4  -3   47.40   12.60
   7  -4   3   82.09   21.90
  -7  -4  -3   32.20   15.90
   7  -4   3   57.89   15.20
   7   4   3   30.30   13.60
   7   4   3   41.20   12.40
  -8  -4  -3  153.38   18.70
   8  -4   3  162.38   21.60
   8  -4   3  121.39   24.50
  -8  -4  -3  108.79   21.20
   8   4   3  119.69   20.40
   8   4   3   91.39   15.80
   9  -4   3   63.29   18.50
   9  -4   3   93.39   24.70
  -9  -4  -3   88.89   23.40
  -9  -4  -3   46.70   15.80
   9   4   3   51.59   18.50
 -11  -5   3   17.40   17.80
 -11  -5   3   -8.60   15.10
 -11   5   3   -3.40   14.30
  11   5  -3  -10.40   15.80
 -10  -5   3   26.00   14.20
 -10  -5   3   44.00   17.20
 -10   5   3   37.80   15.40
  10   5  -3   63.99   19.30
  -9  -5   3   78.99   19.80
  -9  -5   3   65.89   15.90
  -9   5   3   43.80   15.90
   9   5  -3   77.79   18.60
  -8  -5   3   57.49   14.80
  -8  -5   3   62.69   18.10
  -8   5   3   69.99   17.10
   8   5  -3   56.39   17.40
  -7  -5   3  147.19   18.30
  -7  -5   3  161.58   22.80
   7  -5  -3  173.98   18.60
  -7   5   3  170.78   21.70
   7   5  -3  148.69   19.70
  -6  -5   3  199.68   18.90
  -6  -5   3  203.88   22.10
   6  -5  -3  262.87   20.80
  -6   5   3  202.08   21.70
   6   5  -3  175.68   21.20
  -5  -5   3   41.90   14.90
   5  -5  -3   81.29   13.50
  -5  -5   3   86.19   16.80
  -5  -5   3   74.79   12.70
   5   5  -3   75.19   14.90
  -5   5   3   38.00   13.20
  -4  -5   3    8.50   11.70
  -4  -5   3    1.20    9.40
   4  -5  -3   18.90    9.30
  -4   5   3    5.40   10.50
   4   5  -3   -4.00    8.60
  -3  -5   3  509.75   25.70
  -3  -5   3  482.65   31.20
   3  -5  -3  502.65   23.50
  -3   5   3  509.35   27.30
   3   5  -3  569.34   27.70
  -2  -5   3  486.45   25.70
   2  -5  -3  496.05   22.80
  -2  -5   3  480.05   30.90
   2   5  -3  558.64   24.30
   2   5  -3  509.05   25.50
  -2   5   3  455.05   25.20
  -1  -5   3    3.90   10.50
   1  -5  -3    9.40    7.50
  -1  -5   3   -1.40   11.40
  -1   5   3    2.70    8.70
   1   5  -3    2.40    8.30
   1   5  -3    4.50    7.00
   0  -5   3   36.50   14.40
   0  -5  -3   33.70    9.80
   0   5   3   44.90   11.80
   0   5  -3   34.90    9.90
   0   5  -3   44.20    8.30
   1  -5   3 1169.98   38.00
  -1  -5  -3 1264.07   44.30
   1  -5   3 1191.18   49.20
   1   5   3 1222.38   33.50
  -1   5  -3 1243.68   37.30
   1   5   3 1198.28   43.90
   2  -5   3  565.64   25.90
  -2  -5  -3  614.54   31.20
   2  -5   3  594.04   35.60
   2   5   3  645.94   31.60
   2   5   3  603.64   21.70
  -2   5  -3  590.34   22.90
   2   5   3  576.94   29.10
  -3  -5  -3    7.60   12.00
   3  -5   3   10.90    9.80
   3  -5   3  -16.60   14.00
   3   5   3   -3.60    5.40
  -3   5  -3   -2.10    5.60
   3   5   3  -12.00   10.60
   3   5   3   12.80   10.90
  -4  -5  -3   98.19   17.50
   4  -5   3  103.89   20.80
   4   5   3  102.29   12.20
   4   5   3   87.09   15.80
   5  -5   3  672.13   40.60
  -5  -5  -3  617.34   35.70
   5   5   3  663.73   30.20
   5   5   3  665.53   33.40
  -6  -5  -3  196.18   23.60
   6  -5   3  198.48   29.50
   6   5   3  184.88   19.00
   6   5   3  194.78   21.20
  -7  -5  -3   27.00   16.20
   7  -5   3  -11.50   19.90
   7   5   3    8.80   12.10
   7   5   3   -3.90   12.40
  -8  -5  -3   86.09   22.90
   8  -5   3   38.20   22.20
   8   5   3   34.30   15.50
   8   5   3   61.09   16.60
  -9  -6   3   35.70   18.10
  -9  -6   3   54.29   17.10
  -9   6   3   13.80   15.60
   9   6  -3   74.49   20.40
  -8  -6   3  176.68   21.20
  -8  -6   3  203.78   26.30
  -8   6   3  148.09   21.50
   8   6  -3  204.58   24.80
  -7  -6   3   16.70   17.10
  -7  -6   3   59.19   15.10
   7   6  -3   49.20   16.80
  -7   6   3   31.20   15.40
  -6  -6   3   92.89   16.00
  -6  -6   3   74.29   19.70
  -6   6   3   88.19   18.20
   6   6  -3   90.39   17.50
  -5  -6   3  759.22   41.10
  -5  -6   3  802.52   43.40
  -5  -6   3  750.42   33.80
  -5   6   3  808.92   39.30
   5   6  -3  786.22   38.10
  -4  -6   3   12.20   10.60
  -4  -6   3   -0.60   13.90
  -4   6   3   12.90   12.20
   4   6  -3    4.20   11.50
   3  -6  -3    2.20    9.60
  -3  -6   3   -1.30   13.80
  -3  -6   3   -3.90    9.60
   3   6  -3   -2.10   10.00
  -3   6   3    3.00   11.10
   3   6  -3  -29.40   10.40
   2  -6  -3  814.32   33.00
  -2  -6   3  805.92   34.70
  -2  -6   3  826.02   42.70
  -2   6   3  861.21   37.40
   2   6  -3  862.61   37.60
   2   6  -3  827.32   33.50
  -1  -6   3   62.19   17.40
   1  -6  -3   68.39   13.00
  -1  -6   3   66.39   14.30
  -1   6   3   57.49   14.00
   1   6  -3   62.79   10.90
   1   6  -3   65.59   13.90
   0  -6   3  -10.60   12.00
   0  -6   3   -1.00   14.10
   0   6  -3   -0.10   10.20
   0   6  -3    9.30    6.90
   0   6   3    0.50   10.60
  -1  -6  -3  160.88   20.10
   1  -6   3  179.08   26.50
   1   6   3  167.28   20.20
  -1   6  -3  192.58   15.00
   2  -6   3    8.90   16.80
  -2  -6  -3    7.00   13.50
   2   6   3    2.00   11.30
   3  -6   3   64.19   20.90
  -3  -6  -3   80.69   17.90
   3   6   3   58.89   15.50
   3   6   3   51.69   16.20
   4  -6   3   -3.70   18.30
  -4  -6  -3  -19.50   14.40
   4   6   3   -8.10   11.80
   4   6   3  -10.80   13.70
   5  -6   3  109.39   26.80
  -5  -6  -3  140.29   22.10
   5   6   3   87.39   20.50
   5   6   3  115.79   19.30
  -6  -6  -3   45.20   18.70
   6  -6   3   94.79   25.20
   6   6   3   55.49   17.20
   7  -6   3    7.10   21.30
  -7  -6  -3    2.50   17.10
   7   6   3   11.80   15.40
  -7  -7   3  167.78   26.90
   7   7  -3  159.48   23.70
  -7   7   3  126.29   22.60
  -6  -7   3   41.30   18.90
  -6   7   3   26.80   16.80
   6   7  -3   47.80   17.20
  -5  -7   3   16.70   18.50
  -5  -7   3  -23.10   15.40
   5   7  -3  -44.20   13.90
  -5   7   3   -5.50   13.30
   5   7  -3   -5.60   12.80
  -4  -7   3  280.87   30.80
   4   7  -3  302.67   26.90
   4   7  -3  278.37   27.60
  -4   7   3  321.87   28.80
  -3  -7   3   11.20   17.00
   3   7  -3   15.30   14.40
  -3   7   3   16.30   13.60
   3   7  -3    2.80   12.40
  -2  -7   3   88.59   22.30
   2   7  -3  134.09   19.30
   2   7  -3  129.79   16.00
  -2   7   3  122.29   19.00
  -1  -7   3  389.86   35.20
   1   7  -3  361.66   27.10
   1   7  -3  383.36   23.00
  -1   7   3  379.16   28.90
   0  -7   3   50.59   19.30
   0   7   3   35.20   14.40
  -1  -7  -3  213.28   25.60
   1  -7   3  207.88   27.40
   1   7   3  196.98   22.10
  -2  -7  -3  185.18   24.00
   2  -7   3  188.28   28.30
   2   7   3  195.78   22.70
   3  -7   3    5.30   19.20
  -3  -7  -3   17.90   17.50
   3   7   3   15.70   15.60
  -4  -7  -3  368.66   32.80
   4  -7   3  229.48   31.90
   4   7   3  251.47   27.60
   5  -7   3  118.79   28.40
  -5  -7  -3   98.59   21.70
   5   7   3  111.89   23.40
  -3  -8   3    7.00   18.30
  -3   8   3    5.90   15.30
   3   8  -3   26.60   16.00
  -2  -8   3  174.88   26.80
  -2   8   3  152.68   21.70
  -1  -8   3   43.00   21.30
  -1   8   3   44.60   16.10
   0  -8   3   37.10   20.70
   0  -8  -3   18.90   20.40
   0   8   3   21.20   15.70
  -1  -8  -3  181.18   26.20
   1  -8   3  210.48   29.20
   1   8   3  245.88   25.50
 -13   0   4  900.21   44.10
 -13   0   4  850.51   44.50
  13   0  -4  897.91   44.70
 -12   0   4   19.00   14.00
 -12   0   4    1.70   12.90
  12   0  -4   22.70   14.50
  11   0  -4  660.43   35.50
 -11   0   4  659.73   33.60
 -11   0   4  709.83   36.00
 -10   0   4 1089.79   41.80
  10   0  -4 1187.38   45.50
 -10   0   4 1117.99   43.60
  -9   0   4  571.94   26.80
  -9   0   4  574.74   27.60
   9   0  -4  549.74   29.60
  -8   0   4   -0.70    7.60
  -8   0   4   14.50    8.10
   8   0  -4    0.20   10.40
   7   0  -4  286.47   20.80
  -7   0   4  325.77   17.70
  -7   0   4  330.37   18.70
  -6   0   4  473.15   20.30
  -6   0   4  475.15   21.70
  -6   0   4  471.95   19.00
   6   0  -4  478.05   22.70
  -5   0   4 2520.15   62.09
  -5   0   4 2530.35   64.69
   5   0  -4 2465.35   63.09
  -5   0   4 2507.35   66.09
   5   0  -4 2504.35   67.19
  -4   0   4 3264.17   78.99
   4   0  -4 3109.89   75.99
   4   0  -4 3047.00   73.59
  -4   0   4 3240.28   77.69
   4   0  -4 3098.39   79.39
  -4   0   4 3076.39   73.89
  -3   0   4 1094.09   27.90
  -3   0   4 1167.48   33.30
   3   0  -4 1160.28   31.00
  -3   0   4 1189.28   32.70
  -3   0   4 1143.89   31.00
  -3   0   4 1187.28   35.90
  -2   0   4 2771.62   65.59
  -2   0   4 2659.13   68.89
  -2   0   4 2668.13   64.19
   2   0  -4 2668.03   64.99
   2   0  -4 2612.84   63.89
  -2   0   4 2618.74   60.69
  -1   0   4 5272.77  124.19
   1   0  -4 5471.15  125.69
  -1   0   4 5503.55  130.39
  -1   0   4 5653.73  126.19
   1   0  -4 5426.56  126.49
  -1   0   4 5423.46  126.49
   0   0   4  454.15   15.40
   0   0   4  470.95   14.50
   0   0   4  446.26   19.30
   0   0  -4  469.95   15.40
   0   0   4  453.35   16.60
   1   0   4  992.50   32.30
  -1   0  -4 1021.70   24.60
  -1   0  -4 1071.59   29.90
   2   0   4 5663.43  138.39
  -2   0  -4 5743.62  135.69
  -3   0  -4    6.80    6.40
   3   0   4    5.60    7.00
   4   0   4  107.79   13.50
  -4   0  -4  106.49   12.60
   4   0   4  104.39    5.30
  -5   0  -4   97.19   13.20
   5   0   4   82.39   12.30
   5   0   4  115.59    6.40
  -6   0  -4   79.09   14.80
   6   0   4   59.99   13.70
   6   0   4   80.99    9.10
  -7   0  -4  619.84   33.20
   7   0   4  591.04   35.20
  -8   0  -4  254.07   25.40
   8   0   4  301.07   29.80
  -9   0  -4  100.79   20.90
   9   0   4  105.39   23.00
  10   0   4  957.70   52.19
 -10   0  -4  863.81   46.90
 -11   0  -4    2.70   18.30
  11   0   4   22.70   20.10
  13  -1  -4  203.78   24.30
 -13  -1   4  212.98   24.60
 -13  -1   4  222.08   26.20
  13   1  -4  198.28   24.80
 -13   1   4  215.48   24.70
 -13   1   4  226.48   24.60
  12  -1  -4  173.78   22.50
 -12  -1   4  120.19   20.60
 -12  -1   4  159.58   21.50
  12   1  -4  163.68   22.40
 -12   1   4  138.09   20.10
 -12   1   4  113.99   19.20
  11  -1  -4  254.47   25.60
 -11  -1   4  231.58   23.60
 -11  -1   4  194.18   22.50
 -11   1   4  211.28   22.30
  11   1  -4  190.88   22.50
 -11   1   4  185.98   20.40
 -10  -1   4   16.50   10.70
 -10  -1   4    1.60   10.80
  10  -1  -4   11.50   13.30
  10   1  -4    0.20   12.60
 -10   1   4   12.90   10.70
 -10   1   4  -11.00    9.90
  -9  -1   4   -0.10    9.60
  -9  -1   4    1.20    8.60
   9  -1  -4    4.70   11.80
  -9   1   4    3.80    9.00
  -9   1   4   16.10    9.90
   9   1  -4   18.80   11.50
   8  -1  -4 2150.18   65.99
  -8  -1   4 2154.28   63.29
  -8  -1   4 2241.68   62.99
   8   1  -4 2104.49   63.99
  -8   1   4 2194.58   61.99
  -8   1   4 2137.89   64.59
  -8   1   4 2241.78   61.59
  -7  -1   4    2.60    7.70
  -7  -1   4   16.40    8.40
  -7   1   4   22.60    7.30
   7   1  -4   22.70    9.40
  -7   1   4   16.70    7.10
  -7   1   4   13.90    8.70
  -6  -1   4  760.52   28.00
  -6  -1   4  774.52   26.90
  -6   1   4  750.52   25.10
   6   1  -4  756.82   28.90
  -6   1   4  715.63   28.90
  -6   1   4  765.02   25.80
  -5  -1   4 2854.51   69.69
  -5  -1   4 2765.02   71.79
   5  -1  -4 2640.44   66.79
  -5   1   4 2776.52   73.39
   5   1  -4 2782.12   72.39
  -5   1   4 2762.02   68.79
  -5   1   4 2740.83   67.49
   4  -1  -4  451.65   14.00
  -4  -1   4  445.66   18.70
  -4  -1   4  438.26   16.50
  -4  -1   4  453.75   19.30
   4  -1  -4  442.06   13.80
  -4   1   4  460.95   16.30
   4   1  -4  438.16   18.90
  -4   1   4  428.26   14.30
  -4   1   4  422.16   19.80
   3  -1  -4 1104.49   26.50
   3  -1  -4 1045.90   29.00
   3  -1  -4 1038.40   26.40
  -3  -1   4 1086.99   33.10
  -3  -1   4 1157.58   33.40
  -3   1   4 1137.39   33.50
   3   1  -4 1104.09   32.20
  -3   1   4 1124.79   29.40
   2  -1  -4   -3.30    5.30
  -2  -1   4    2.70    5.90
   2  -1  -4    3.30    2.10
  -2  -1   4    0.20    5.10
  -2  -1   4    1.30    6.40
   2   1  -4   -0.20    4.60
   2   1  -4   -1.60    3.40
  -2   1   4    0.20    5.40
  -2   1   4   -4.00    5.50
  -2   1   4    0.40    3.80
  -1  -1   4    9.70    7.30
  -1  -1   4   -0.50    2.80
  -1  -1   4   -3.80    5.20
   1  -1  -4    2.50    3.10
   1  -1  -4    4.90    4.90
  -1  -1   4   -3.50    3.80
  -1   1   4    0.40    5.40
  -1   1   4   -2.50    4.40
  -1   1   4   -4.40    2.60
   1   1  -4   -5.60    3.40
   1   1  -4   -0.70    2.70
   0  -1   4    2.40    6.40
   0  -1  -4    1.00    3.40
   0  -1   4    9.20    6.00
   0  -1  -4    1.20    4.10
   0   1   4    9.40    5.70
   0   1   4    4.10    4.00
   0   1  -4    0.60    2.60
   0   1   4    7.70    5.00
  -1  -1  -4  142.69   10.40
  -1  -1  -4  137.09    7.60
   1  -1   4  141.69   13.10
   1  -1   4  115.49   10.90
   1   1   4  114.29   11.30
  -1   1  -4  125.19   10.70
  -2  -1  -4 2740.43   66.29
  -2  -1  -4 2833.22   70.89
   2  -1   4 2795.82   65.09
   2  -1   4 2764.92   73.69
   2  -1   4 2793.02   73.49
  -2   1  -4 2723.43   71.29
   3  -1   4  222.08   16.70
   3  -1   4  201.08   10.00
  -3  -1  -4  208.18    9.60
  -3  -1  -4  224.48   15.50
   3  -1   4  213.78   17.40
   3   1   4  224.48   10.10
   3   1   4  219.98   15.60
  -3   1  -4  206.58   15.70
   4  -1   4  186.58   17.60
   4  -1   4  172.08   16.80
  -4  -1  -4  181.58   16.20
   4   1   4  167.08    9.50
   4   1   4  152.48   15.90
  -4   1  -4  202.68   17.30
  -5  -1  -4 2715.93   75.59
   5  -1   4 2714.43   77.99
   5   1   4 2600.94   65.59
   5   1   4 2673.53   77.79
  -5   1  -4 2671.43   75.89
  -6  -1  -4  257.67   22.00
   6  -1   4  245.18   23.30
   6   1   4  272.57   13.20
  -6   1  -4  261.67   22.60
   6   1   4  249.18   22.80
  -7  -1  -4  155.38   18.90
   7  -1   4  156.98   20.50
  -7   1  -4  156.88   19.50
   7   1   4  102.39   17.30
  -8  -1  -4  506.35   32.80
   8  -1   4  540.15   36.00
  -8   1  -4  494.75   33.80
   8   1   4  487.75   34.80
  -9  -1  -4  249.88   28.40
   9  -1   4  331.37   32.60
   9   1   4  281.27   30.20
  -9   1  -4  294.87   29.50
 -10  -1  -4   67.89   21.00
  10  -1   4   59.59   21.20
  10  -1   4   69.79   22.00
 -10   1  -4   89.69   21.60
  10   1   4   54.19   19.70
 -13  -2   4  146.19   23.40
  13  -2  -4  140.99   22.60
 -13  -2   4  143.49   23.40
  13  -2  -4   85.89   21.30
  13   2  -4  162.98   24.80
 -13   2   4  122.99   20.90
 -13   2   4  123.79   22.40
  12  -2  -4  -21.70   13.00
 -12  -2   4   -9.60   15.60
 -12  -2   4   -2.50   15.00
 -12   2   4   -8.30   14.00
 -12   2   4  -28.90   13.10
  12   2  -4   11.80   15.90
  11  -2  -4   10.60   14.50
 -11  -2   4   46.60   16.40
 -11  -2   4   61.39   15.30
 -11   2   4   28.40   14.90
 -11   2   4   26.40   13.60
  11   2  -4   37.40   16.50
 -10  -2   4  298.77   25.50
 -10  -2   4  273.07   24.00
  10  -2  -4  216.18   23.90
 -10   2   4  321.07   23.20
 -10   2   4  272.97   23.80
  10   2  -4  282.07   25.60
  -9  -2   4  322.87   25.00
  -9  -2   4  395.56   26.10
  -9   2   4  403.16   23.10
   9   2  -4  364.46   24.70
  -9   2   4  370.56   23.90
  -9   2   4  321.27   25.70
  -8  -2   4   19.70   10.20
  -8  -2   4   12.80    9.80
  -8   2   4    2.80    9.40
  -8   2   4   -8.30    8.20
   8   2  -4   29.70   11.40
  -8   2   4   17.00    8.50
  -7  -2   4  119.49   13.40
  -7  -2   4  103.19   13.40
   7   2  -4  135.99   15.60
  -7   2   4  118.89   15.90
  -7   2   4  148.29   13.10
  -6  -2   4  488.75   22.50
  -6  -2   4  449.95   22.30
   6   2  -4  461.65   22.30
  -6   2   4  457.05   24.00
  -6   2   4  486.45   19.00
  -5  -2   4  871.51   30.80
  -5  -2   4  913.91   30.00
  -5  -2   4  869.41   32.60
  -5   2   4  858.71   26.00
   5   2  -4  845.32   30.40
  -5   2   4  840.32   31.70
   4  -2  -4   88.09    7.50
   4  -2  -4   94.79    6.50
  -4  -2   4   84.19   11.00
  -4  -2   4   95.69   11.30
   4  -2  -4   93.79    7.10
  -4   2   4   91.29    7.00
  -4   2   4   86.89   11.30
   4   2  -4  106.59   11.10
   3  -2  -4    1.10    3.10
  -3  -2   4   -5.80    6.50
   3  -2  -4   -5.70    4.70
  -3  -2   4    4.90    7.00
   3   2  -4    8.80    5.60
  -3   2   4    8.20    6.60
  -3   2   4    0.90    2.50
  -2  -2   4 2298.37   62.69
   2  -2  -4 2250.57   56.99
  -2  -2   4 2271.37   62.19
   2   2  -4 2206.58   57.79
   2   2  -4 2294.47   55.39
  -2   2   4 2349.67   60.29
  -2   2   4 2280.87   57.69
   1  -2  -4 3072.59   71.49
  -1  -2   4 2959.60   77.39
  -1  -2   4 2887.71   77.19
   1  -2  -4 2881.61   71.79
   1   2  -4 2949.80   68.69
  -1   2   4 2954.10   72.69
  -1   2   4 2908.41   69.19
  -1   2   4 3015.50   74.79
   1   2  -4 2956.30   71.79
  -1   2   4 2961.70   67.09
   0  -2   4    9.20    4.00
   0  -2  -4   15.10    5.70
   0  -2   4   19.70    7.40
   0  -2   4    4.30    7.20
   0   2   4   10.80    2.80
   0   2   4   15.30    5.60
   0   2  -4   10.70    4.00
   0   2   4   11.80    4.40
   0   2   4    9.90    6.10
   1  -2   4  117.19   12.90
   1  -2   4  105.99    6.50
  -1  -2  -4  114.79   10.40
   1  -2   4  113.89   12.20
   1   2   4  109.89    7.00
  -1   2  -4  103.99    6.60
   1   2   4   98.49   10.00
   1   2   4  101.09   10.40
  -2  -2  -4 1469.75   42.50
   2  -2   4 1445.26   45.60
   2  -2   4 1344.17   35.00
   2  -2   4 1488.35   45.00
   2   2   4 1535.35   40.10
   2   2   4 1420.66   42.80
   3  -2   4  299.57    9.60
  -3  -2  -4  333.77   19.20
   3  -2   4  318.27   10.40
   3  -2   4  315.47   20.90
   3  -2   4  328.97   20.50
   3   2   4  300.67   18.40
   3   2   4  321.87   15.00
  -4  -2  -4    2.20    8.50
  -4  -2  -4   -0.40    6.90
   4  -2   4   -0.90    9.90
   4  -2   4   -1.20    8.40
   4  -2   4    4.20    4.50
   4   2   4    0.40    5.40
   4   2   4    8.50    8.20
  -4   2  -4   -8.90    8.20
   5  -2   4   21.60   12.20
   5  -2   4   23.80   10.90
  -5  -2  -4   13.80    9.00
  -5  -2  -4   30.90   11.90
   5   2   4   28.90   10.70
  -5   2  -4   19.40   11.50
   5   2   4   24.40    7.20
   6  -2   4  187.78   21.20
   6  -2   4  220.38   24.50
  -6  -2  -4  199.68   21.30
  -6   2  -4  214.88   21.80
   6   2   4  180.28   19.40
   6   2   4  202.28   14.50
   7  -2   4  267.97   27.80
  -7  -2  -4  207.28   22.10
   7  -2   4  260.87   25.50
  -7   2  -4  217.48   23.80
   7   2   4  228.08   16.10
   7   2   4  274.47   27.40
   8  -2   4   30.70   18.10
   8  -2   4   19.10   15.50
  -8  -2  -4   22.60   16.10
   8   2   4    8.20   13.60
  -8   2  -4   13.10   15.30
  -9  -2  -4   24.10   16.00
   9  -2   4  -15.60   14.60
   9  -2   4   -4.70   17.10
  -9   2  -4  -17.70   16.10
   9   2   4   -3.40   14.60
  10  -2   4  130.29   26.70
  10  -2   4  112.39   24.70
 -10  -2  -4  130.49   23.50
  10   2   4  155.48   26.00
 -10   2  -4  142.09   27.80
 -13  -3   4   -9.10   17.30
  13  -3  -4    8.90   24.90
 -13  -3   4    6.60   17.00
  13   3  -4   21.60   17.40
  12  -3  -4  159.68   23.50
  12  -3  -4  113.79   20.40
 -12  -3   4  168.48   24.40
 -12  -3   4  179.88   25.00
  12   3  -4  102.89   21.30
  11  -3  -4    0.00   14.00
 -11  -3   4   27.50   14.90
  11  -3  -4   -8.20   13.20
 -11  -3   4    0.40   14.00
  11   3  -4   -0.20   14.20
 -10  -3   4  -24.40   11.40
  10  -3  -4  -30.10   10.30
 -10  -3   4   22.40   13.70
 -10   3   4   -7.90   10.70
 -10   3   4   -8.50   12.00
  10   3  -4   13.20   13.60
  -9  -3   4  171.68   20.70
  -9  -3   4  195.58   20.60
   9  -3  -4  191.28   19.90
   9   3  -4  249.97   23.50
  -9   3   4  186.88   21.10
  -9   3   4  200.28   17.90
   8  -3  -4   20.30    9.70
  -8  -3   4   23.30   11.70
  -8  -3   4   13.40   11.20
  -8   3   4    9.00    8.30
  -8   3   4   27.40   12.10
   8   3  -4   30.10   11.60
  -7  -3   4   19.70   10.80
   7  -3  -4   18.00    8.30
  -7  -3   4   11.60   10.70
  -7   3   4   22.90   11.10
   7   3  -4   21.40    9.80
  -7   3   4   23.70    7.60
  -6  -3   4   28.20   10.20
  -6  -3   4   21.90   10.40
   6  -3  -4   38.80    7.90
  -6  -3   4   29.60   10.20
  -6   3   4   38.20    6.90
  -6   3   4   36.20   10.70
   6   3  -4   24.40    9.20
  -5  -3   4    6.30    8.30
  -5  -3   4    7.70    7.60
   5  -3  -4    2.20    5.10
  -5  -3   4   -2.80    8.60
  -5   3   4    8.40    8.60
   5   3  -4    4.50    7.40
  -4  -3   4   77.59   10.60
   4  -3  -4   79.69    7.50
   4  -3  -4   81.69    6.00
  -4  -3   4   72.89   12.20
   4  -3  -4   69.39    7.70
  -4   3   4   86.49   12.20
   4   3  -4   83.19   10.40
  -3  -3   4    1.40    8.80
   3  -3  -4   12.40    3.50
  -3  -3   4    6.60    8.00
   3  -3  -4    2.10    3.90
   3   3  -4    0.90    5.30
  -3   3   4   -2.80    6.90
  -2  -3   4  147.99   15.90
   2  -3  -4  163.38    8.20
  -2  -3   4  137.49   13.80
   2   3  -4  152.08   11.90
  -2   3   4  151.58    7.50
  -2   3   4  158.48   14.20
  -1  -3   4   82.69   11.40
   1  -3  -4   75.09    7.00
  -1  -3   4   81.39   13.40
  -1   3   4   72.89    7.20
   1   3  -4   64.59    8.10
  -1   3   4   94.19   11.10
  -1   3   4   66.49    6.70
   0  -3   4   14.80    9.10
   0  -3   4   25.70    8.80
   0  -3  -4   24.70    7.30
   0   3   4   22.00    5.70
   0   3  -4   24.30    3.70
   0   3  -4   26.30    6.20
   0   3   4   12.80    7.30
   1  -3   4  386.86   23.20
   1  -3   4  423.16   21.80
  -1  -3  -4  443.66   20.50
  -1   3  -4  401.46   15.90
   1   3   4  400.76   13.50
   1   3   4  404.86   20.90
   1   3   4  398.26   17.60
   2  -3   4   -1.80    7.50
  -2  -3  -4    0.50    7.90
   2  -3   4    7.70    8.60
   2   3   4    1.50    5.90
   2   3   4    4.70    6.40
   3  -3   4   42.50   11.10
   3  -3   4   23.20   11.60
  -3  -3  -4   36.30    7.30
  -3  -3  -4   26.70   10.10
   3   3   4   39.10    9.00
   3   3   4   37.80    8.80
  -4  -3  -4  142.39   12.70
   4  -3   4  126.99   15.90
   4  -3   4  123.59   17.80
  -4  -3  -4  135.59   16.90
   4   3   4  107.69   12.60
   4   3   4   90.69   13.30
   5  -3   4   62.39   16.10
   5  -3   4   43.30   12.90
  -5  -3  -4   48.80   14.20
  -5  -3  -4   48.50   10.30
   5   3   4   29.50   11.10
   5   3   4   47.00    9.90
  -6  -3  -4  109.99   14.60
   6  -3   4   95.19   19.10
  -6  -3  -4   86.59   17.40
   6  -3   4  112.49   18.00
   6   3   4  111.49   17.50
   6   3   4   88.09   12.10
   7  -3   4   41.10   15.80
  -7  -3  -4   33.60   15.40
   7  -3   4   53.89   19.30
  -7  -3  -4   33.10   12.50
   7   3   4   32.10   14.80
   7   3   4   52.29   11.40
   8  -3   4  -12.00   14.00
  -8  -3  -4   -2.80   15.10
   8  -3   4   -4.90   16.50
   8   3   4    3.30   14.10
   9  -3   4  142.19   27.00
   9  -3   4  199.78   26.40
  -9  -3  -4  165.58   25.60
   9   3   4  152.68   25.20
  10  -3   4    6.40   19.00
  10  -3   4   43.40   21.80
 -10  -3  -4   60.09   21.40
  10   3   4   18.40   18.40
 -12  -4   4    1.50   17.10
 -12  -4   4   -1.20   16.60
  12  -4  -4  -31.70   14.20
  12   4  -4   14.30   17.50
 -11  -4   4  210.18   26.30
 -11  -4   4  181.78   22.10
 -11   4   4  228.78   25.00
  11   4  -4  208.48   25.40
 -10  -4   4   86.59   17.40
 -10  -4   4   43.80   16.80
  10   4  -4   68.59   17.40
 -10   4   4   82.69   17.60
  -9  -4   4   24.00   14.00
  -9  -4   4   45.80   15.00
  -9   4   4    3.70   13.10
   9   4  -4   40.60   15.30
  -8  -4   4   94.39   16.80
  -8  -4   4   91.29   16.20
   8  -4  -4  102.49   14.10
  -8   4   4   81.19   16.10
   8   4  -4  103.49   17.80
   7  -4  -4   35.30   10.30
  -7  -4   4   65.09   13.80
  -7  -4   4   61.39   14.50
   7   4  -4   52.19   12.50
  -7   4   4   52.99   14.20
  -6  -4   4  226.18   20.50
  -6  -4   4  195.68   17.80
   6  -4  -4  185.78   14.90
  -6  -4   4  208.68   22.30
  -6   4   4  227.88   21.30
   6   4  -4  217.68   19.50
  -5  -4   4  139.69   16.00
  -5  -4   4   74.89   14.70
   5  -4  -4  140.19   12.50
  -5  -4   4  118.29   15.90
  -5   4   4  124.29   15.90
   5   4  -4  127.69   15.60
   4  -4  -4   64.99    8.30
  -4  -4   4   65.69   14.80
  -4  -4   4   30.80   10.80
   4   4  -4   52.29   10.80
  -4   4   4   64.09   12.40
  -3  -4   4 1054.49   37.80
  -3  -4   4  983.90   40.90
   3  -4  -4 1040.90   30.00
  -3   4   4 1052.59   37.70
   3   4  -4 1091.29   36.60
  -2  -4   4   10.90   10.10
   2  -4  -4    6.90    5.10
  -2  -4   4   16.40   10.40
   2   4  -4    7.70    7.40
  -2   4   4   17.00    8.50
  -1  -4   4  129.39   13.90
  -1  -4   4   97.39   15.30
   1   4  -4  128.89   10.80
  -1   4   4  131.69   14.80
   1   4  -4  127.79   12.90
   0  -4  -4  774.32   29.60
   0  -4   4  799.62   35.70
   0  -4   4  736.43   30.70
   0   4  -4  744.23   23.20
   0   4   4  770.12   30.40
   0   4   4  761.02   23.40
   0   4  -4  749.23   27.20
   1  -4   4   -1.90   11.20
   1  -4   4   -2.20    8.80
  -1  -4  -4   17.90    9.10
  -1   4  -4    1.90    3.70
  -1   4  -4   -1.60    5.70
   1   4   4   -3.60    4.70
   1   4   4   -4.00    8.80
  -2  -4  -4   53.59   12.50
   2  -4   4   78.59   16.40
   2  -4   4   37.00   11.50
   2   4   4   52.49   12.60
   2   4   4   42.10   10.40
  -2   4  -4   56.69    5.40
   2   4   4   50.49    8.70
  -3  -4  -4  562.34   29.30
   3  -4   4  552.54   32.70
  -3  -4  -4  567.94   21.30
   3  -4   4  559.44   29.50
   3   4   4  574.94   25.30
   3   4   4  610.54   27.00
  -4  -4  -4    3.00   11.70
  -4  -4  -4   -1.60    7.10
   4  -4   4    2.10   13.50
   4  -4   4   18.60   11.00
   4   4   4   11.40    8.80
   4   4   4   -6.90    8.70
  -5  -4  -4    5.70    8.70
  -5  -4  -4   12.10   12.50
   5  -4   4    6.60   11.60
   5  -4   4   13.20   14.70
   5   4   4   -9.80    8.80
   5   4   4    1.80   10.10
   6  -4   4  213.58   22.80
   6  -4   4  197.98   27.30
  -6  -4  -4  217.18   24.70
  -6  -4  -4  209.28   18.40
   6   4   4  192.78   21.10
   6   4   4  193.58   18.50
  -7  -4  -4   71.69   18.80
   7  -4   4   92.39   19.10
  -7  -4  -4   68.29   13.80
   7  -4   4   83.89   23.10
   7   4   4   72.19   14.50
   7   4   4   97.79   18.60
   8  -4   4   37.40   17.70
   8  -4   4   19.70   20.60
  -8  -4  -4   28.30   17.60
   8   4   4   22.20   16.60
   9  -4   4   54.29   24.20
  -9  -4  -4   84.69   21.80
   9  -4   4   89.89   22.20
   9   4   4   84.69   21.40
 -11  -5   4   29.00   15.60
 -11  -5   4   49.10   18.30
 -11   5   4   26.70   17.10
  11   5  -4   43.20   19.10
 -10  -5   4   40.70   17.30
 -10  -5   4   62.49   17.50
  10   5  -4   27.60   16.90
 -10   5   4   47.60   16.80
  -9  -5   4  104.49   18.30
  -9  -5   4  101.59   19.40
  -9   5   4  110.69   19.60
   9   5  -4  101.49   20.30
  -8  -5   4  493.35   33.50
  -8  -5   4  427.26   29.40
  -8   5   4  437.46   31.70
   8   5  -4  474.85   32.20
  -7  -5   4   46.20   15.20
  -7  -5   4   32.80   13.70
   7   5  -4   28.50   13.40
  -7   5   4   31.70   15.00
  -6  -5   4  417.66   26.50
  -6  -5   4  396.36   29.90
  -6  -5   4  410.86   31.60
  -6   5   4  437.76   29.30
   6   5  -4  391.16   26.60
  -5  -5   4  703.43   32.40
  -5  -5   4  728.63   36.30
  -5  -5   4  680.43   37.30
   5   5  -4  627.94   31.80
  -5   5   4  713.03   35.20
   4  -5  -4   14.60    7.60
  -4  -5   4   11.20   12.30
  -4  -5   4    3.10   10.30
  -4   5   4    5.10   11.00
   4   5  -4    0.20    9.30
   3  -5  -4  343.57   17.40
  -3  -5   4  375.96   28.40
  -3  -5   4  328.87   23.50
   3   5  -4  376.96   23.00
  -3   5   4  336.77   23.30
   2  -5  -4   95.99   10.90
  -2  -5   4  112.49   16.00
  -2  -5   4   92.39   17.70
  -2   5   4  116.09   15.50
   2   5  -4  104.59   12.30
   2   5  -4   98.89   14.00
  -1  -5   4   34.90   16.00
   1   5  -4   18.40    7.00
  -1   5   4   18.20   10.40
   1   5  -4   29.80    9.90
   0  -5  -4  -11.80    9.50
   0  -5   4    0.90    8.50
   0  -5   4    6.70   12.40
   0   5  -4    3.40    5.10
   0   5   4    5.40    9.70
   0   5  -4    1.20    8.00
  -1  -5  -4   67.29   14.10
   1  -5   4   47.90   16.80
   1  -5   4   61.69   12.00
   1   5   4   51.49   13.50
   1   5   4   58.19    9.10
  -1   5  -4   59.39    7.80
  -2  -5  -4  583.54   30.60
   2  -5   4  556.44   28.20
   2  -5   4  512.45   35.50
   2   5   4  534.15   21.90
   2   5   4  488.65   29.80
   3  -5   4  133.19   22.20
   3  -5   4  140.19   17.40
  -3  -5  -4  147.49   19.00
   3   5   4  134.39   13.80
   3   5   4  105.19   17.40
   3   5   4  149.49   17.30
   4  -5   4  347.87   33.20
   4  -5   4  311.97   31.60
  -4  -5  -4  387.86   28.60
   4   5   4  340.77   21.10
   4   5   4  348.87   25.00
   4   5   4  363.36   29.50
   5  -5   4  522.55   39.70
   5   5   4  548.65   28.30
   5   5   4  529.35   29.70
  -6  -5  -4    6.20   14.60
   6  -5   4   -8.00   19.40
   6   5   4    8.80   10.40
   6   5   4    2.70   12.00
  -7  -5  -4  146.79   25.20
   7  -5   4  194.08   31.50
   7   5   4  201.98   22.70
   7   5   4  223.58   22.10
   8  -5   4  169.88   31.80
  -8  -5  -4   84.19   23.10
   8   5   4   94.69   18.90
  -9  -6   4   20.30   15.70
  -9  -6   4   26.60   18.50
  -9   6   4   46.30   17.50
   9   6  -4   28.90   17.70
  -8  -6   4   86.79   17.90
  -8  -6   4   74.09   19.90
  -8   6   4   94.59   20.10
   8   6  -4   92.69   19.60
  -7  -6   4    1.80   15.30
  -7  -6   4   27.00   14.30
   7   6  -4  -11.20   12.70
  -7   6   4   -7.10   13.40
  -6  -6   4    2.00   15.40
  -6  -6   4   13.90   12.10
  -6  -6   4   17.40   15.70
  -6   6   4  -18.70   12.90
   6   6  -4   15.10   14.20
  -5  -6   4  202.48   21.10
  -5  -6   4  131.29   23.60
  -5  -6   4  207.58   25.10
   5   6  -4  172.58   21.30
  -5   6   4  163.98   21.40
  -4  -6   4   27.30   12.50
  -4  -6   4   24.90   16.50
  -4   6   4   14.60   13.00
   4   6  -4   34.10   14.00
  -3  -6   4  309.07   30.00
  -3  -6   4  372.06   26.60
  -3   6   4  385.26   26.60
   3   6  -4  284.97   22.60
   3   6  -4  359.56   26.00
  -2  -6   4  223.08   27.60
  -2  -6   4  193.98   20.80
  -2   6   4  182.28   21.00
   2   6  -4  169.88   16.00
   2   6  -4  135.49   17.40
  -1  -6   4  479.95   35.60
  -1  -6   4  520.95   30.80
   1   6  -4  512.55   23.10
   1   6  -4  511.65   28.30
  -1   6   4  525.15   29.50
   0  -6   4  492.55   37.20
   0  -6  -4  532.85   31.40
   0   6  -4  513.85   26.20
   0   6  -4  543.45   28.00
   0   6   4  503.35   30.10
   1  -6   4    2.50   16.50
  -1  -6  -4   -2.20   12.20
   1   6   4   -5.10   11.00
  -2  -6  -4  536.05   32.90
   2  -6   4  464.25   38.00
   2   6   4  490.75   31.20
   3  -6   4   21.20   19.30
  -3  -6  -4   -7.40   14.50
   3   6   4  -13.30   12.60
   4  -6   4   25.30   20.90
  -4  -6  -4  -12.40   13.70
   4   6   4   10.40   16.10
  -5  -6  -4   -1.00   14.10
   5  -6   4    2.70   21.00
   5   6   4    3.50   13.90
   5   6   4  -24.40   15.00
   6  -6   4   27.80   22.10
  -6  -6  -4   -1.30   14.80
   6   6   4    3.60   13.50
   6   6   4  -49.20   16.20
  -7  -7   4    2.70   17.50
  -7   7   4   11.60   16.50
   7   7  -4    6.30   14.90
  -6  -7   4  116.19   24.00
  -6  -7   4   65.39   22.40
  -6  -7   4  105.39   29.10
  -6   7   4   61.89   18.10
   6   7  -4   79.39   19.00
  -5  -7   4  115.69   19.40
  -5  -7   4   87.29   23.00
  -5  -7   4  124.79   24.30
   5   7  -4   53.19   18.30
  -5   7   4   53.89   18.10
   5   7  -4   83.29   18.20
  -4  -7   4   94.99   17.10
  -4  -7   4   91.79   23.50
   4   7  -4   92.29   18.60
  -4   7   4  117.09   20.50
   4   7  -4   84.59   19.30
  -3  -7   4   80.99   22.30
  -3  -7   4   78.99   15.90
   3   7  -4   52.19   16.10
  -3   7   4   83.39   18.60
   3   7  -4   53.39   13.10
  -2  -7   4   18.90   17.80
  -2  -7   4   29.90   14.70
  -2   7   4   39.70   15.60
   2   7  -4   20.80   13.50
  -1  -7   4   32.70   14.90
  -1  -7   4   11.80   17.40
   1   7  -4   23.60   13.40
  -1   7   4   24.30   13.90
   0  -7  -4   20.30   16.10
   0  -7   4   -9.80   17.00
   0  -7   4   22.90   16.50
   0   7   4   15.30   13.40
   1  -7   4   97.39   23.40
  -1  -7  -4  116.09   20.90
   1   7   4  109.69   19.10
  -2  -7  -4  140.19   22.30
   2  -7   4   84.99   24.60
   2   7   4  141.79   21.60
   3  -7   4   44.10   22.20
  -3  -7  -4   17.00   16.80
   3   7   4    8.20   13.80
  -4  -7  -4   21.20   17.70
   4  -7   4   -1.00   22.10
   4   7   4    5.10   15.40
  -3  -8   4    5.80   18.70
  -3   8   4   22.80   16.60
   3   8  -4   -7.70   14.10
  -2  -8   4  224.08   30.50
  -2   8   4  240.68   27.40
  -1  -8   4  162.38   28.80
   1  -8  -4   98.19   22.80
  -1   8   4  145.09   22.20
   0  -8  -4   -0.10   17.60
   0  -8   4   29.20   21.00
   0   8   4   36.70   16.10
  14   0  -5    8.10   18.00
 -14   0   5  -20.90   14.30
 -14   0   5  -29.30   15.60
  13   0  -5   17.70   17.20
 -13   0   5   -7.80   14.40
 -13   0   5   20.40   14.30
  12   0  -5   14.60   16.10
 -12   0   5    3.10   12.00
 -12   0   5    4.00   14.40
  11   0  -5   16.90   14.50
 -11   0   5   -2.40   10.20
 -11   0   5    0.00   11.30
  10   0  -5  -15.70   12.40
 -10   0   5    7.80    9.80
 -10   0   5  -13.90    9.60
  -9   0   5   23.00   10.50
   9   0  -5   -4.40   11.80
  -9   0   5    1.60    7.90
  -8   0   5   -3.00    7.10
   8   0  -5   -4.20   10.60
  -8   0   5   -9.30    6.30
  -7   0   5   -2.70    5.60
  -7   0   5   17.50    8.10
   7   0  -5    0.70    8.80
  -7   0   5    9.10    8.10
  -6   0   5    2.40    7.00
   6   0  -5    3.90    8.00
  -6   0   5    8.80    6.90
  -6   0   5    0.50    4.70
   5   0  -5    0.10    7.60
  -5   0   5   -1.70    3.70
  -5   0   5    4.40    5.70
  -5   0   5   -0.40    5.80
  -4   0   5    3.80    4.70
   4   0  -5    1.00    4.40
  -4   0   5   -2.60    2.70
   4   0  -5    5.60    6.70
  -4   0   5    4.60    5.60
  -4   0   5    8.00    6.10
   3   0  -5   -0.60    3.90
  -3   0   5   -3.20    4.20
  -3   0   5   -1.40    7.00
  -3   0   5   -0.30    5.50
  -3   0   5    6.50    5.90
  -2   0   5    6.00    4.70
  -2   0   5    7.00    5.10
   2   0  -5   -2.50    3.70
   2   0  -5   -0.40    3.90
  -2   0   5   -0.50    2.00
  -2   0   5   -6.80    6.40
  -1   0   5    8.80    7.20
  -1   0   5    0.40    4.20
  -1   0   5    1.10    4.50
  -1   0   5    3.10    3.30
   1   0  -5    5.60    3.70
   0   0   5   -4.20    4.80
   0   0   5    2.30    3.70
   0   0  -5    3.30    4.40
   0   0   5   -5.00    3.80
   0   0   5    3.40    6.30
  -1   0  -5    0.00    4.80
   1   0   5    7.00    6.40
  -1   0  -5    0.10    2.00
   1   0   5    3.00    6.10
   1   0   5    1.90    3.80
   2   0   5   -0.80    6.20
  -2   0  -5    0.20    5.80
   3   0   5    2.90    7.30
  -3   0  -5   -0.40    6.80
   4   0   5   -1.80    8.00
  -4   0  -5   -3.10    8.20
  -5   0  -5    2.80    8.90
   5   0   5   -5.60    9.80
   6   0   5    7.30   12.10
  -6   0  -5   -6.90   10.20
  -7   0  -5    0.60   11.40
   7   0   5   23.60   14.40
  -8   0  -5   23.80   14.40
   8   0   5   -1.90   15.80
   9   0   5  -41.90   14.10
  -9   0  -5  -18.80   14.00
 -10   0  -5   -6.10   15.60
  10   0   5   -1.20   17.40
 -13  -1   5   17.00   16.20
 -13  -1   5   42.80   15.70
  13  -1  -5   34.30   16.50
 -13   1   5   12.40   13.00
  13   1  -5   24.20   17.40
 -13   1   5   14.80   15.60
 -12  -1   5  131.59   21.10
  12  -1  -5  142.59   23.20
 -12  -1   5  111.39   18.50
 -12   1   5   92.49   17.00
  12   1  -5   77.79   19.70
 -12   1   5  108.69   17.90
 -11  -1   5  208.98   21.80
  11  -1  -5  200.88   24.80
 -11  -1   5  200.78   21.40
 -11   1   5  196.58   19.90
 -11   1   5  194.28   20.60
  11   1  -5  163.18   22.00
 -10  -1   5  154.58   17.60
  10  -1  -5  172.68   22.10
 -10  -1   5  161.58   18.10
  10   1  -5  182.18   21.20
 -10   1   5  161.48   18.10
 -10   1   5  172.68   17.70
  -9  -1   5   83.79   13.00
  -9  -1   5   68.59   12.80
   9  -1  -5   95.29   17.10
   9   1  -5   91.49   16.60
  -9   1   5   83.79   14.20
  -9   1   5   78.79   12.90
  -9   1   5   96.39   12.60
  -8  -1   5  370.36   20.70
   8  -1  -5  357.86   24.50
  -8  -1   5  363.46   21.90
   8   1  -5  368.06   23.70
  -8   1   5  363.96   19.30
  -8   1   5  414.96   20.90
  -8   1   5  385.36   23.80
  -7  -1   5  100.99   12.70
  -7  -1   5   99.39   10.90
   7   1  -5  122.99   15.40
  -7   1   5   64.39   11.20
  -7   1   5   75.49    9.10
  -7   1   5   90.39   10.60
  -6  -1   5   47.70    7.80
  -6  -1   5   31.00    8.90
  -6   1   5   46.80    7.70
  -6   1   5   41.90   10.60
   6   1  -5   58.09   10.40
  -6   1   5   41.00    6.30
   5  -1  -5  295.97   11.90
  -5  -1   5  289.87   16.70
  -5  -1   5  344.67   14.60
  -5  -1   5  324.17   17.50
   5  -1  -5  316.27   11.30
  -5   1   5  303.57   11.80
  -5   1   5  293.67   18.20
   5   1  -5  318.67   17.90
  -5   1   5  320.77   15.00
  -4  -1   5   29.80    6.90
  -4  -1   5   34.30    6.10
  -4  -1   5   44.40    8.30
   4  -1  -5   31.40    4.40
   4  -1  -5   43.70    3.50
  -4   1   5   39.40    6.30
   4   1  -5   45.90    8.70
  -4   1   5   53.29    9.60
  -3  -1   5  374.06   17.40
  -3  -1   5  385.76   15.30
  -3  -1   5  319.27   19.50
  -3  -1   5  349.27   17.60
   3   1  -5  360.06   16.40
  -3   1   5  348.27   18.00
  -3   1   5  363.06   14.00
  -3   1   5  357.46   17.30
  -2  -1   5   20.10    7.40
  -2  -1   5   10.20    4.10
  -2  -1   5   26.30    8.80
  -2   1   5   10.50    6.90
   2   1  -5    7.90    3.90
  -2   1   5   10.40    3.00
  -2   1   5    7.00    6.10
   2   1  -5   14.40    5.40
  -1  -1   5   22.60    5.10
  -1  -1   5   25.00    6.90
  -1  -1   5   29.00    8.80
   1  -1  -5   24.20    4.10
  -1  -1   5   20.30    3.70
  -1   1   5   18.30    5.90
  -1   1   5   19.70    7.30
  -1   1   5   22.80    4.40
   1   1  -5   25.30    4.80
   1   1  -5   20.90    3.50
  -1   1   5   25.30    4.00
   0  -1   5  731.53   27.80
   0  -1  -5  700.63   21.40
   0  -1   5  703.93   25.40
   0  -1  -5  679.33   20.90
   0  -1   5  682.83   17.60
   0   1   5  673.63   21.00
   0   1   5  684.53   25.80
   0   1   5  699.13   22.80
   0   1  -5  677.73   18.60
   1  -1   5  241.38   17.50
  -1  -1  -5  242.88   10.30
  -1  -1  -5  241.98   13.20
   1  -1   5  267.47   15.80
   1  -1   5  237.88    7.70
   1   1   5  256.57   13.60
  -1   1  -5  295.17   15.60
   1   1   5  238.98   15.60
  -2  -1  -5  387.36   18.20
   2  -1   5  386.16   20.30
  -2  -1  -5  367.86   12.90
   2  -1   5  334.07   20.70
   2   1   5  373.86   20.10
  -2   1  -5  372.66   18.80
   3  -1   5  897.71   34.70
  -3  -1  -5  904.71   31.80
   3  -1   5  837.82   24.80
   3  -1   5  913.11   35.20
  -3  -1  -5  860.91   24.60
  -3   1  -5  941.21   32.70
   3   1   5  875.21   33.70
   4  -1   5    7.20   10.20
  -4  -1  -5    3.10    4.70
  -4  -1  -5   11.40    8.90
   4  -1   5   16.60    9.90
  -4   1  -5    9.70    9.20
   4   1   5   21.10    9.20
   5  -1   5  145.29   18.10
   5  -1   5  139.79   17.80
  -5  -1  -5  164.18   18.60
  -5   1  -5  158.28   18.60
   5   1   5  169.18   10.10
   5   1   5  158.98   18.10
   6  -1   5   35.50   13.00
  -6  -1  -5   11.80   10.60
   6  -1   5   -5.00   11.30
  -6   1  -5   15.60   12.10
   6   1   5   11.90   11.50
   7  -1   5   22.90   15.20
   7  -1   5   20.30   13.30
  -7  -1  -5    8.30   12.20
  -7   1  -5    4.30   12.00
   7   1   5   20.70   14.40
  -8  -1  -5   -7.00   12.90
   8  -1   5    0.00   15.00
   8  -1   5   -0.20   15.40
   8   1   5   14.20   15.20
  -8   1  -5    9.00   14.10
   9  -1   5   27.00   18.00
  -9  -1  -5   -7.90   14.70
   9  -1   5   13.90   16.80
   9   1   5  -24.10   14.30
  -9   1  -5   21.30   16.00
 -10  -1  -5  112.69   24.20
  10  -1   5  132.39   25.50
  10  -1   5  100.19   23.50
 -10   1  -5  143.79   24.20
  10   1   5  138.29   26.10
  13  -2  -5  138.09   23.20
 -13  -2   5  124.89   22.10
 -13  -2   5  117.99   22.10
 -13   2   5  108.89   21.00
 -13   2   5  123.29   21.60
  13   2  -5  142.39   24.40
  12  -2  -5  257.57   28.70
 -12  -2   5  266.07   26.50
 -12  -2   5  188.68   24.90
  12   2  -5  174.48   24.00
 -12   2   5  233.78   25.10
 -12   2   5  248.68   24.10
  11  -2  -5  -10.20   14.20
 -11  -2   5   28.50   14.70
 -11  -2   5   30.10   14.00
  11   2  -5   35.70   16.50
 -11   2   5   30.60   13.30
 -11   2   5   26.40   13.20
  10  -2  -5   52.29   16.90
 -10  -2   5   58.19   14.70
 -10  -2   5   82.19   16.90
 -10   2   5   75.19   14.50
 -10   2   5   75.19   15.90
 -10   2   5   46.20   12.40
  10   2  -5   76.99   16.90
  -9  -2   5    7.60   10.80
  -9  -2   5   26.30   10.90
   9   2  -5    9.90   11.50
  -9   2   5   10.20    8.90
  -9   2   5   10.80   11.00
  -9   2   5   -4.50    8.70
  -8  -2   5  238.08   19.00
  -8  -2   5  185.78   18.30
   8   2  -5  187.78   18.30
  -8   2   5  206.08   19.80
  -8   2   5  226.38   17.00
  -7  -2   5  333.67   21.00
  -7  -2   5  340.87   20.30
   7   2  -5  343.77   21.30
  -7   2   5  363.76   18.10
  -7   2   5  324.17   22.40
  -6  -2   5   28.40    9.70
  -6  -2   5   32.80    8.40
  -6  -2   5   28.10    9.30
  -6   2   5   23.10    9.20
  -6   2   5   30.10    6.40
   6   2  -5   45.70    9.40
   5  -2  -5 2381.46   63.09
   5  -2  -5 2386.26   57.69
   5  -2  -5 2317.47   57.19
  -5  -2   5 2329.67   67.49
  -5  -2   5 2401.56   66.49
  -5  -2   5 2515.65   64.09
   5   2  -5 2456.15   65.99
  -5   2   5 2482.55   60.09
  -5   2   5 2404.56   67.59
   4  -2  -5  171.68    8.80
  -4  -2   5  192.88   15.60
  -4  -2   5  191.48   15.80
  -4   2   5  162.98   14.80
   4   2  -5  189.28   13.30
  -4   2   5  182.28    9.00
  -3  -2   5  750.92   29.00
  -3  -2   5  754.32   28.60
  -3  -2   5  746.33   30.20
  -3   2   5  739.43   27.50
  -3   2   5  759.82   20.30
  -3   2   5  777.12   26.20
   3   2  -5  749.62   25.60
  -2  -2   5 3841.32   98.39
   2  -2  -5 3763.92   89.69
  -2  -2   5 3940.11   99.89
  -2   2   5 3811.42   95.59
   2   2  -5 3842.02   90.09
  -2   2   5 3891.11   88.19
   2   2  -5 3779.72   92.89
  -2   2   5 3809.52   94.49
  -1  -2   5  406.96   21.50
   1  -2  -5  431.96   15.40
  -1  -2   5  414.46   22.20
   1   2  -5  413.46   12.20
  -1   2   5  414.96   12.30
  -1   2   5  405.36   18.50
  -1   2   5  430.26   18.70
   1   2  -5  447.56   15.70
  -1   2   5  407.86   13.40
   0  -2   5  113.49   13.50
   0  -2   5   94.79    7.10
   0  -2   5   65.39   10.70
   0  -2  -5   89.29    8.70
   0   2   5  105.69   10.80
   0   2   5   87.99    9.90
   0   2   5   87.29    6.10
   0   2  -5   98.79    7.10
   1  -2   5  406.96   13.40
   1  -2   5  433.86   23.30
   1  -2   5  411.46   22.00
  -1  -2  -5  501.95   19.60
   1   2   5  467.15   20.50
  -1   2  -5  462.75   13.70
   1   2   5  454.25   20.70
   2  -2   5   17.40    9.10
  -2  -2  -5   22.90    8.10
   2  -2   5   24.50    9.30
   2   2   5   26.80    7.80
   3  -2   5  683.23   31.30
   3  -2   5  638.34   30.10
  -3  -2  -5  692.33   28.20
   3   2   5  679.73   29.00
   4  -2   5  152.18   19.50
  -4  -2  -5  172.18   17.40
   4  -2   5  169.98   18.80
   4   2   5  157.28   12.10
  -4   2  -5  135.89   16.30
   4   2   5  139.29   15.70
   5  -2   5  318.17   26.80
   5  -2   5  370.46   27.30
  -5  -2  -5  333.67   24.50
   5   2   5  345.87   17.00
   5   2   5  333.07   24.90
  -5   2  -5  350.46   25.60
   6  -2   5  620.14   36.40
   6  -2   5  662.33   37.00
  -6  -2  -5  642.84   33.60
  -6   2  -5  637.14   35.30
   6   2   5  642.74   24.50
   6   2   5  689.63   35.80
   7  -2   5  638.04   38.90
  -7  -2  -5  636.74   35.90
   7  -2   5  587.64   37.70
  -7   2  -5  552.94   36.70
   7   2   5  618.54   36.70
   8  -2   5  410.36   35.10
   8  -2   5  385.76   35.20
  -8  -2  -5  317.57   28.90
  -8   2  -5  380.36   33.70
   8   2   5  386.26   34.20
   9  -2   5   47.90   20.10
   9  -2   5   39.60   18.80
  -9  -2  -5   59.69   18.80
  -9   2  -5   73.79   21.90
   9   2   5   62.89   19.10
 -10  -2  -5  209.78   28.90
  10  -2   5  204.28   29.90
  10  -2   5  160.68   26.70
  10   2   5  147.99   26.10
 -10   2  -5  206.98   30.60
 -13  -3   5   -6.60   16.20
 -13  -3   5   17.10   16.70
  13  -3  -5  -11.90   14.90
  13   3  -5   14.30   17.30
  12  -3  -5  366.56   33.30
 -12  -3   5  372.26   32.30
 -12  -3   5  411.66   32.60
  12   3  -5  404.46   33.70
 -11  -3   5  211.98   24.60
 -11  -3   5  208.68   24.50
  11  -3  -5  238.48   25.70
  11   3  -5  262.77   27.50
 -11   3   5  209.98   24.60
 -11   3   5  244.78   22.00
 -10  -3   5  544.95   32.00
  10  -3  -5  447.16   29.70
 -10  -3   5  459.95   30.90
 -10   3   5  444.86   26.70
 -10   3   5  518.85   32.90
  10   3  -5  464.75   31.00
  -9  -3   5  467.75   29.30
  -9  -3   5  562.94   30.00
   9  -3  -5  461.45   25.20
  -9   3   5  493.35   24.40
  -9   3   5  409.96   29.60
   9   3  -5  484.45   29.70
  -8  -3   5 1929.21   61.29
   8  -3  -5 1847.52   54.79
  -8  -3   5 2043.80   60.99
  -8   3   5 1907.11   62.79
  -8   3   5 1946.01   54.39
   8   3  -5 1872.71   61.29
  -7  -3   5   77.89   13.30
   7  -3  -5   86.09   10.10
  -7  -3   5   67.39   12.90
  -7   3   5   86.09    9.60
  -7   3   5   90.09   14.80
   7   3  -5   64.99   13.00
  -6  -3   5   39.40   10.60
  -6  -3   5   50.29   11.60
  -6  -3   5   36.00   12.50
   6  -3  -5   51.09    7.40
  -6   3   5   57.09   12.60
  -6   3   5   46.60    6.70
   6   3  -5   76.79   12.60
  -5  -3   5  883.31   35.40
   5  -3  -5  791.22   26.70
  -5  -3   5  831.52   32.80
  -5  -3   5  842.72   31.60
   5  -3  -5  809.22   23.00
  -5   3   5  855.91   23.80
   5   3  -5  842.42   31.50
  -5   3   5  875.51   34.00
  -4  -3   5  131.69   16.10
  -4  -3   5  112.59   14.80
   4   3  -5   92.19   10.90
  -4   3   5   92.29   13.10
  -3  -3   5  362.86   21.50
  -3  -3   5  395.46   23.20
   3  -3  -5  342.17   14.80
   3   3  -5  355.36   17.60
  -3   3   5  313.17   19.00
   2  -3  -5  192.18   10.90
  -2  -3   5  196.88   18.30
  -2  -3   5  200.38   17.80
  -2   3   5  201.58   15.70
  -2   3   5  211.28   12.20
   2   3  -5  216.38   13.50
  -1  -3   5   46.40   11.60
  -1  -3   5   42.30   10.80
   1  -3  -5   27.40    7.00
   1   3  -5   30.00    6.60
   1   3  -5   26.30    3.60
  -1   3   5   28.40    6.80
  -1   3   5   23.90    4.90
  -1   3   5   26.60    8.10
   0  -3  -5 2968.50   74.39
   0  -3   5 2788.02   80.99
   0  -3   5 2947.21   79.99
   0   3   5 2779.62   67.09
   0   3   5 3002.10   74.19
   0   3  -5 2935.81   72.09
   0   3   5 2853.61   76.59
  -1  -3  -5  188.08   15.00
   1  -3   5  147.19   16.60
   1  -3   5  191.98   19.00
   1   3   5  184.08   14.30
  -1   3  -5  200.98   10.50
   1   3   5  161.38    8.60
   1   3   5  189.18   16.70
   2  -3   5  541.25   29.60
  -2  -3  -5  600.34   25.80
   2  -3   5  568.34   28.70
   2   3   5  584.14   26.40
   2   3   5  558.54   24.70
   3  -3   5 1358.16   51.19
   3  -3   5 1461.95   50.29
  -3  -3  -5 1466.25   47.50
   3   3   5 1508.45   47.50
  -4  -3  -5   20.10   11.80
   4  -3   5   46.50   13.20
   4  -3   5    7.90   12.90
   4   3   5   33.90   11.20
   4   3   5   53.89   10.00
   5  -3   5  680.33   38.20
   5  -3   5  679.63   37.00
  -5  -3  -5  675.83   34.90
   5   3   5  758.22   34.90
   5   3   5  693.53   27.70
  -6  -3  -5   15.30   14.40
   6  -3   5   26.10   14.70
   6  -3   5    2.90   14.60
   6   3   5   26.30   13.00
   6   3   5   31.80    9.70
   7  -3   5   -9.70   14.30
   7  -3   5   24.70   16.70
  -7  -3  -5   14.90   14.70
   7   3   5   24.00   14.20
   8  -3   5    0.20   16.90
   8  -3   5   -0.90   16.70
  -8  -3  -5   -4.00   14.90
   8   3   5    0.40   15.20
   9  -3   5   42.00   20.90
  -9  -3  -5   29.10   18.80
   9  -3   5   55.99   21.00
   9   3   5   48.40   19.00
 -12  -4   5   98.09   21.20
 -12  -4   5  115.29   22.20
  12  -4  -5   29.20   17.60
 -12   4   5   83.19   20.70
  12   4  -5   48.60   19.30
 -11  -4   5  119.29   20.80
 -11  -4   5   86.09   20.40
  11   4  -5  117.59   22.30
 -11   4   5   96.39   20.70
 -10  -4   5   11.30   13.00
 -10  -4   5   -7.50   14.70
 -10   4   5   -0.90   13.30
  10   4  -5   -2.00   14.10
  -9  -4   5   55.09   15.80
  -9  -4   5   84.09   16.50
  -9   4   5  102.09   18.00
   9   4  -5   61.69   17.50
  -8  -4   5   33.00   14.00
  -8  -4   5   37.70   13.70
  -8   4   5   38.40   14.30
   8   4  -5   36.30   14.50
  -7  -4   5  197.18   19.50
  -7  -4   5  189.18   21.40
  -7  -4   5  195.28   20.10
  -7   4   5  248.88   23.60
   7   4  -5  190.08   19.40
  -6  -4   5   10.30   10.60
  -6  -4   5    9.50   11.20
  -6  -4   5   18.70   12.30
   6   4  -5   21.60   10.80
  -6   4   5   20.90   12.20
   5  -4  -5 1580.34   40.70
  -5  -4   5 1588.34   51.19
   5   4  -5 1477.85   49.50
  -5   4   5 1505.05   52.39
  -4  -4   5    7.70   11.40
   4  -4  -5    9.90    4.10
  -4  -4   5   19.10   10.50
   4   4  -5   12.60    8.60
  -4   4   5   27.50   10.80
  -3  -4   5  138.59   16.40
  -3  -4   5  169.68   20.20
  -3   4   5  107.09   13.70
   3   4  -5  114.09   13.00
  -2  -4   5 1552.64   54.49
  -2   4   5 1566.14   40.60
   2   4  -5 1670.23   48.00
  -2   4   5 1514.35   49.60
  -1  -4   5  743.53   32.10
  -1  -4   5  689.83   34.40
   1  -4  -5  779.32   28.30
  -1   4   5  692.83   30.10
   1   4  -5  732.33   27.20
  -1   4   5  694.73   22.60
   1   4  -5  708.43   22.10
   0  -4  -5   11.30    8.30
   0  -4   5   15.20   12.50
   0  -4   5    1.40    9.50
   0   4  -5   -0.30    6.00
   0   4  -5    3.80    3.10
   0   4   5    1.90    9.40
   0   4   5   -6.00    5.30
   1  -4   5  230.48   23.00
  -1  -4  -5  234.18   19.00
   1  -4   5  249.18   22.00
   1   4   5  229.38   15.40
   1   4   5  179.28   17.30
  -2  -4  -5  493.05   26.20
   2  -4   5  481.35   30.60
   2  -4   5  494.85   29.20
   2   4   5  489.95   23.10
   2   4   5  441.16   26.30
   3  -4   5  603.74   35.50
  -3  -4  -5  642.94   31.40
   3  -4   5  634.24   34.00
   3   4   5  659.63   28.70
   3   4   5  615.64   31.50
   4  -4   5   54.29   17.60
  -4  -4  -5   46.30   13.70
   4  -4   5   64.89   15.90
   4   4   5   55.79   12.30
   4   4   5   55.99   11.90
   5  -4   5    8.60   14.20
   5  -4   5   44.90   18.00
  -5  -4  -5   14.20   14.30
   5   4   5   21.90   10.30
   5   4   5   20.40   12.10
  -6  -4  -5  732.03   40.30
   6  -4   5  730.73   41.10
   6  -4   5  758.72   45.20
   6   4   5  752.22   38.40
   6   4   5  766.92   32.70
  -7  -4  -5  374.86   33.10
   7  -4   5  432.66   41.00
   7  -4   5  412.56   36.00
   7   4   5  385.36   31.90
  -8  -4  -5  121.29   24.60
   8  -4   5  114.19   27.50
   8  -4   5  134.29   23.90
   8   4   5   92.79   20.20
 -11  -5   5   26.40   17.10
 -11  -5   5   20.10   17.80
  11   5  -5   39.10   19.00
 -11   5   5   40.20   16.60
 -10  -5   5   16.30   15.60
 -10  -5   5   10.20   15.40
 -10   5   5   21.10   16.20
  10   5  -5   15.00   15.70
  -9  -5   5  199.88   24.50
  -9  -5   5  196.98   24.50
   9   5  -5  189.68   24.00
  -9   5   5  200.98   24.10
  -8  -5   5  521.15   32.80
  -8  -5   5  492.65   33.50
  -8   5   5  506.25   34.30
   8   5  -5  494.55   32.30
  -7  -5   5   33.20   16.80
  -7  -5   5   29.10   13.30
  -7  -5   5   58.99   16.70
   7   5  -5   38.50   14.20
  -7   5   5   20.70   13.50
  -6  -5   5   13.30   12.20
  -6  -5   5   -1.50   14.80
  -6  -5   5   -9.10   12.90
   6   5  -5    2.60   10.90
  -6   5   5    3.00   12.10
  -5  -5   5  409.06   26.20
  -5  -5   5  406.16   31.00
   5   5  -5  405.56   26.10
  -5   5   5  386.56   27.10
  -4  -5   5 1008.00   40.40
  -4  -5   5  931.51   44.00
  -4   5   5  918.11   39.70
   4   5  -5  984.20   38.30
  -3  -5   5   -3.00   12.20
  -3  -5   5    8.70   12.10
  -3   5   5   -9.80    9.50
   3   5  -5    0.20    8.80
  -2  -5   5    7.60   12.70
  -2  -5   5    6.30   12.80
  -2   5   5    0.00    9.80
   2   5  -5    1.90    8.80
   2   5  -5  -14.00    6.20
   1  -5  -5  372.86   23.50
  -1  -5   5  358.16   30.20
   1   5  -5  388.96   21.90
   1   5  -5  345.87   16.10
  -1   5   5  385.06   24.40
   0  -5  -5  346.27   23.60
   0  -5   5  348.97   30.80
   0  -5   5  356.26   24.00
   0   5  -5  336.17   15.40
   0   5   5  299.87   23.40
   0   5  -5  316.97   19.90
  -1  -5  -5   84.29   14.40
   1  -5   5   84.39   20.30
   1  -5   5   90.59   15.00
   1   5   5   75.19   14.60
   2  -5   5   67.79   15.00
   2  -5   5   76.99   20.10
  -2  -5  -5   56.79   14.40
   2   5   5   61.29   14.40
   2   5   5   54.09    9.90
   3  -5   5   76.09   16.60
   3  -5   5   65.09   20.60
  -3  -5  -5  135.49   18.70
   3   5   5   67.59   16.50
   3   5   5   97.59   12.50
  -4  -5  -5  135.59   19.20
   4  -5   5  142.79   21.60
   4  -5   5  100.09   22.60
   4   5   5  115.39   20.00
   4   5   5  123.39   15.10
  -5  -5  -5  117.79   20.80
   5  -5   5  110.99   24.50
   5   5   5  116.59   16.00
   5   5   5   66.79   19.00
   6  -5   5   60.79   23.50
  -6  -5  -5  115.49   21.90
   6   5   5   90.69   16.40
  -7  -5  -5   18.30   17.70
   7  -5   5   19.00   24.20
   7   5   5   17.90   14.20
  -9  -6   5  147.79   24.40
  -9  -6   5  138.09   21.00
   9   6  -5  163.18   25.10
  -9   6   5  130.09   22.80
  -8  -6   5   61.69   19.10
  -8  -6   5   74.19   17.60
   8   6  -5   55.69   17.70
  -8   6   5   38.30   17.10
  -7  -6   5   27.10   14.00
  -7  -6   5   -2.40   16.40
  -7  -6   5   21.20   15.30
  -7   6   5  -14.00   14.20
   7   6  -5    5.50   13.60
  -6  -6   5  317.17   30.00
  -6  -6   5  217.78   22.60
  -6  -6   5  243.28   28.20
  -6   6   5  224.58   25.20
   6   6  -5  261.87   25.00
  -5  -6   5    1.90   14.90
  -5  -6   5   14.40   13.10
  -5   6   5   -4.70   13.10
   5   6  -5   -4.30   11.60
  -4  -6   5   65.29   19.20
  -4  -6   5   73.09   15.60
   4   6  -5   61.39   15.10
  -4   6   5   71.49   16.20
  -3  -6   5  130.59   19.70
  -3  -6   5  100.29   21.70
   3   6  -5  120.39   16.70
  -3   6   5  138.19   18.80
   3   6  -5  110.19   14.80
  -2  -6   5   42.50   16.30
  -2  -6   5   17.70   14.50
   2   6  -5   32.50   12.20
  -2   6   5   32.40   13.60
   2   6  -5   16.50    7.40
   1  -6  -5  477.45   29.40
  -1  -6   5  491.25   32.30
  -1  -6   5  504.45   36.20
   1   6  -5  427.56   26.60
  -1   6   5  508.15   30.00
   0  -6   5   46.60   18.80
   0  -6  -5   67.79   15.70
   0   6   5   68.59   16.40
   1  -6   5    4.50   17.20
  -1  -6  -5   13.70   12.70
   1   6   5   10.70   11.90
   2  -6   5  729.03   47.60
  -2  -6  -5  867.01   40.70
   2   6   5  876.71   40.50
  -3  -6  -5  278.27   26.80
   3  -6   5  262.47   32.40
   3   6   5  268.67   26.70
  -4  -6  -5    5.60   14.40
   4  -6   5    3.00   20.40
   4   6   5  -26.30   13.80
  -5  -6  -5  218.08   26.10
   5  -6   5  191.38   32.80
   5   6   5  182.38   26.70
  -6  -6  -5   79.89   19.70
   6  -6   5  103.19   27.50
   6   6   5   33.80   20.00
  -7  -7   5  404.56   31.60
  -7  -7   5  340.57   35.20
  -7   7   5  390.26   34.60
   7   7  -5  289.77   29.80
  -6  -7   5    7.70   18.20
  -6  -7   5   -3.40   17.60
  -6  -7   5    4.40   13.60
  -6   7   5  -17.10   14.40
   6   7  -5   22.60   16.00
  -5  -7   5   38.30   20.30
  -5  -7   5   46.70   20.40
  -5  -7   5   49.80   16.40
  -5   7   5   40.70   17.00
   5   7  -5   32.80   15.50
  -4  -7   5  413.56   37.70
  -4  -7   5  411.46   30.00
   4   7  -5  441.66   31.30
  -4   7   5  417.56   32.90
   4   7  -5  410.06   38.40
  -3  -7   5    9.80   18.90
  -3  -7   5   20.40   15.40
  -3   7   5   15.50   15.00
   3   7  -5   25.00   14.80
  -2  -7   5   31.60   16.80
  -2  -7   5   41.50   20.30
   2   7  -5   21.60   14.10
  -2   7   5   36.10   15.90
  -1  -7   5  279.37   32.00
  -1  -7   5  277.77   27.00
   1  -7  -5  280.77   26.30
   1   7  -5  309.67   25.90
  -1   7   5  361.96   28.90
   0  -7   5   51.29   19.10
   0  -7  -5   73.99   18.30
   0  -7   5   47.20   21.70
   0   7   5   71.99   16.80
   1  -7   5   48.60   21.70
  -1  -7  -5   44.70   16.60
   1   7   5   36.10   15.90
   2  -7   5   54.69   23.10
  -2  -7  -5   93.59   20.10
   2   7   5   90.19   18.60
  -3  -7  -5   83.39   20.20
   3  -7   5  104.19   26.80
   3   7   5  110.89   19.60
  14   0  -6    6.90   18.80
 -14   0   6   -7.10   16.80
 -14   0   6    0.00   14.40
 -13   0   6   55.29   15.70
 -13   0   6   25.90   16.80
  13   0  -6   51.19   19.50
  12   0  -6   24.70   17.40
 -12   0   6   29.70   15.20
 -12   0   6   27.00   12.60
 -11   0   6  122.99   15.60
  11   0  -6  160.88   22.30
 -11   0   6  161.98   18.90
  10   0  -6  812.02   39.90
 -10   0   6  818.02   36.40
 -10   0   6  900.41   33.40
  -9   0   6  148.29   13.50
  -9   0   6  144.59   16.50
   9   0  -6  218.98   23.60
  -8   0   6    6.90    6.10
  -8   0   6   -5.50    7.80
  -8   0   6    1.40    9.20
   8   0  -6   14.30   11.40
  -7   0   6 3470.95   83.99
  -7   0   6 3287.47   90.59
   7   0  -6 3456.15   92.59
  -7   0   6 3383.56   88.69
  -6   0   6  308.57   18.90
  -6   0   6  334.27   17.90
   6   0  -6  328.37   20.40
  -6   0   6  308.37   13.10
  -5   0   6 1558.34   45.00
  -5   0   6 1548.65   38.60
   5   0  -6 1588.94   47.70
  -5   0   6 1560.84   46.50
   4   0  -6 1491.85   42.50
  -4   0   6 1531.85   48.20
  -4   0   6 1572.14   44.50
   4   0  -6 1522.95   44.60
  -4   0   6 1515.55   41.00
  -4   0   6 1489.75   43.10
  -3   0   6    9.40    5.80
  -3   0   6    5.60    6.60
  -3   0   6    0.30    6.80
   3   0  -6   -0.80    4.20
  -3   0   6    1.10    4.60
  -2   0   6  194.08   12.20
  -2   0   6  202.68   11.90
   2   0  -6  177.38   12.20
  -2   0   6  178.78    7.50
  -2   0   6  186.28   16.70
  -1   0   6   58.69   10.40
  -1   0   6   57.89    7.90
  -1   0   6   50.79    6.50
   1   0  -6   61.29   10.70
  -1   0   6   46.90    5.60
   0   0  -6  286.47   13.30
   0   0   6  271.37   15.00
   0   0   6  270.57   12.00
   0   0   6  325.97   19.20
  -1   0  -6  255.47    8.20
   1   0   6  258.97   18.50
   1   0   6  265.97   11.90
   1   0   6  263.37   16.10
  -1   0  -6  261.27   14.60
   2   0   6  192.48   17.50
   2   0   6  181.88   15.40
   2   0   6  192.08   11.30
  -2   0  -6  175.18   14.50
  -3   0  -6 4188.88  104.69
   3   0   6 3993.90  108.89
   4   0   6  184.48   19.70
  -4   0  -6  177.88   16.60
  -5   0  -6   50.49   13.10
   5   0   6   14.50   12.00
   6   0   6 1955.20   68.29
  -6   0  -6 1938.41   63.69
   7   0   6    9.60   14.80
  -7   0  -6   64.99   16.20
   8   0   6   24.90   16.20
  -8   0  -6   35.90   16.80
   9   0   6  190.88   29.30
  -9   0  -6  200.88   26.70
 -14  -1   6  108.89   20.30
 -14  -1   6  109.29   22.20
  14  -1  -6  155.48   24.30
  14   1  -6  115.39   24.30
 -14   1   6   89.39   20.20
 -13  -1   6   30.00   14.10
 -13  -1   6   -3.50   15.50
  13  -1  -6    5.10   16.90
 -13   1   6    2.20   15.00
  13   1  -6    8.70   17.80
 -13   1   6   18.40   12.50
 -12  -1   6  987.20   41.60
  12  -1  -6  953.40   48.50
 -12  -1   6  987.00   45.40
 -12   1   6  941.21   43.00
  12   1  -6  943.51   47.20
 -12   1   6  960.70   39.10
 -11  -1   6   15.50   12.30
  11  -1  -6    9.90   16.30
 -11  -1   6    6.70   11.40
 -11   1   6   23.70   10.00
 -11   1   6   -4.70   12.10
  11   1  -6    6.60   15.20
 -10  -1   6   91.19   15.30
  10  -1  -6  174.78   23.10
 -10  -1   6  144.39   16.30
 -10   1   6  115.29   15.80
 -10   1   6  127.59   14.10
  10   1  -6  136.49   20.20
  -9  -1   6 1029.10   35.90
  -9  -1   6 1035.40   39.60
   9  -1  -6  918.61   41.10
  -9   1   6  930.81   40.40
  -9   1   6 1009.60   36.90
  -9   1   6  938.91   33.10
   9   1  -6  965.40   41.30
  -8  -1   6  496.05   25.70
   8  -1  -6  462.85   27.10
  -8  -1   6  495.45   22.40
  -8   1   6  478.45   19.80
  -8   1   6  474.65   23.30
  -8   1   6  452.95   26.20
   8   1  -6  422.56   25.90
  -7  -1   6  204.38   17.10
  -7  -1   6  240.18   14.60
  -7   1   6  218.28   15.60
   7   1  -6  190.48   17.80
  -7   1   6  212.78   11.60
  -7   1   6  181.48   17.40
   6  -1  -6   95.19    7.10
  -6  -1   6   94.89   12.00
  -6  -1   6  108.59   13.40
  -6  -1   6   89.99    8.90
   6   1  -6  112.09   14.40
  -6   1   6  122.39   11.50
  -6   1   6   94.79    7.50
  -6   1   6  106.29   13.40
  -5  -1   6   96.79    8.30
  -5  -1   6   91.29   10.80
  -5  -1   6   87.59   10.90
   5  -1  -6   73.59    6.80
   5  -1  -6   86.19    5.10
  -5   1   6   84.89   12.20
  -5   1   6  101.49    9.70
   5   1  -6  119.49   13.60
  -4  -1   6 3630.94   96.29
  -4  -1   6 3618.14   90.79
  -4  -1   6 3607.84   91.39
  -4  -1   6 3715.73   89.39
   4  -1  -6 3452.25   83.09
   4   1  -6 3568.54   90.89
  -4   1   6 3523.65   87.29
  -4   1   6 3662.23   92.09
  -4   1   6 3598.04   93.59
  -3  -1   6 1401.96   37.50
  -3  -1   6 1354.66   44.50
  -3  -1   6 1376.36   40.60
   3   1  -6 1338.97   39.00
  -3   1   6 1313.07   36.70
  -3   1   6 1324.77   32.80
  -3   1   6 1368.56   40.30
  -3   1   6 1302.87   42.20
  -2  -1   6  615.54   23.70
  -2  -1   6  609.14   19.00
  -2  -1   6  566.14   27.00
  -2  -1   6  562.34   18.90
   2  -1  -6  598.34   15.20
  -2   1   6  574.74   25.20
  -2   1   6  614.84   17.60
   2   1  -6  565.94   20.00
   2   1  -6  577.34   18.30
  -2   1   6  609.44   22.40
  -1  -1   6 2900.81   68.99
  -1  -1   6 2902.71   75.79
   1  -1  -6 2886.71   69.19
  -1   1   6 2751.72   69.19
  -1   1   6 2985.70   73.49
  -1   1   6 3033.10   70.79
   1   1  -6 2857.21   68.39
  -1   1   6 3009.70   77.69
   1   1  -6 2933.01   70.29
   0  -1  -6 3094.39   75.49
   0  -1   6 3050.69   71.69
   0  -1   6 3086.19   83.49
   0  -1   6 3045.90   80.39
   0   1   6 3064.09   81.39
   0   1   6 3209.48   76.89
   0   1   6 3154.58   77.19
   0   1  -6 3037.40   72.09
  -1  -1  -6  220.38   10.70
   1  -1   6  238.58    8.30
   1  -1   6  248.28   16.60
  -1  -1  -6  206.98   13.60
   1  -1   6  219.48   18.70
  -1   1  -6  234.38   15.20
   1   1   6  246.68   13.80
   1   1   6  234.08   17.50
   2  -1   6  144.19    7.10
  -2  -1  -6  136.29    7.80
   2  -1   6  148.99   15.30
  -2  -1  -6  179.08   14.60
   2  -1   6  129.09   15.10
   2   1   6  152.98   12.50
   2   1   6  122.79   14.10
  -2   1  -6  154.38   13.90
  -3  -1  -6  665.53   20.40
   3  -1   6  704.03   32.60
   3  -1   6  695.93   31.60
  -3  -1  -6  779.32   29.30
   3   1   6  727.03   32.10
  -3   1  -6  726.93   29.80
  -4  -1  -6  124.49   15.40
   4  -1   6   99.69   15.60
   4  -1   6  137.09   18.30
   4   1   6   81.69   13.80
  -4   1  -6  111.29   15.50
   5  -1   6   89.79   16.10
   5  -1   6   95.49   16.70
  -5  -1  -6  115.09   16.30
  -5   1  -6   92.79   15.20
   5   1   6  121.79   18.20
  -6  -1  -6   54.19   15.30
   6  -1   6   48.00   15.90
   6  -1   6   53.69   16.40
   6   1   6   26.20   14.50
  -6   1  -6   43.40   14.10
   7  -1   6   56.19   17.40
  -7  -1  -6   32.70   14.70
   7  -1   6   74.09   17.90
   7   1   6   55.59   16.60
  -7   1  -6   77.89   17.90
   8  -1   6  477.65   38.30
  -8  -1  -6  394.66   32.90
   8  -1   6  398.16   33.40
  -8   1  -6  411.16   33.00
   8   1   6  443.96   35.70
   9  -1   6  246.48   31.70
   9  -1   6  261.87   32.30
  -9  -1  -6  258.57   30.40
   9   1   6  210.28   27.40
  -9   1  -6  248.88   30.70
  13  -2  -6    7.30   17.90
 -13  -2   6   -4.30   16.80
 -13  -2   6    3.00   14.60
  13   2  -6   12.30   18.70
 -13   2   6   19.90   15.60
 -12  -2   6   37.50   17.40
  12  -2  -6   34.20   18.70
 -12  -2   6   53.69   16.20
 -12   2   6   38.70   14.50
  12   2  -6   50.09   18.30
 -11  -2   6  243.38   25.60
 -11  -2   6  267.87   24.10
  11  -2  -6  208.58   25.60
 -11   2   6  216.58   21.50
 -11   2   6  204.78   24.60
  11   2  -6  216.38   26.30
 -10  -2   6  131.79   17.20
 -10  -2   6  123.99   19.00
  10  -2  -6  157.88   22.80
 -10   2   6  159.08   21.10
 -10   2   6  142.79   16.40
  10   2  -6  115.59   18.80
  -9  -2   6   92.59   16.60
  -9  -2   6   66.99   13.00
  -9   2   6   42.60   11.20
  -9   2   6   37.80   12.90
   9   2  -6   72.99   15.60
  -8  -2   6   20.70   11.20
  -8  -2   6   28.10    9.90
  -8   2   6   12.90    8.20
   8   2  -6    2.80    9.80
  -8   2   6    2.30   10.00
  -7  -2   6  758.12   28.90
  -7  -2   6  708.53   32.00
  -7   2   6  743.73   26.40
   7   2  -6  813.62   32.70
  -7   2   6  732.53   33.00
   6  -2  -6    1.90    3.20
  -6  -2   6   -3.10    8.30
  -6  -2   6   -1.40    7.60
  -6  -2   6   -3.50    6.30
  -6   2   6   -4.30    4.70
  -6   2   6    1.40    8.40
   6   2  -6    9.00    8.90
  -5  -2   6  116.99   11.10
  -5  -2   6   85.99   12.90
  -5  -2   6  129.59   14.10
   5  -2  -6  124.99    7.40
  -5   2   6  133.29   14.60
  -5   2   6  130.49    9.30
   5   2  -6  123.69   12.80
  -4  -2   6  195.08   16.80
  -4  -2   6  213.78   16.80
   4  -2  -6  200.78    8.20
  -4   2   6  207.78   16.40
  -4   2   6  219.68   10.20
   4   2  -6  228.48   14.90
  -3  -2   6   47.00   11.00
  -3  -2   6   34.40    9.70
   3  -2  -6   43.40    4.50
  -3   2   6   41.10    8.60
   3   2  -6   52.69    8.30
  -3   2   6   29.40    9.00
  -3   2   6   39.10    5.00
  -2  -2   6  260.67   18.80
   2  -2  -6  244.78   10.30
  -2  -2   6  263.17   20.60
  -2   2   6  259.37   16.70
  -2   2   6  253.87   10.40
   2   2  -6  258.77   10.50
  -2   2   6  215.28   15.30
   2   2  -6  264.17   13.30
   1  -2  -6  248.78   11.70
  -1  -2   6  246.38   18.20
  -1  -2   6  243.28   20.10
  -1   2   6  277.27   17.00
   1   2  -6  224.08   11.30
  -1   2   6  232.88   15.10
  -1   2   6  218.68    9.50
   0  -2   6   32.20   10.80
   0  -2   6   40.50   10.00
   0  -2  -6   52.79    7.60
   0  -2   6   34.20    5.10
   0   2   6   44.60    9.40
   0   2   6   45.00    9.00
   0   2  -6   30.90    4.80
   1  -2   6   57.09   11.40
   1  -2   6   34.30   11.20
  -1  -2  -6   63.09    9.20
   1   2   6   57.59   10.30
   1   2   6   59.09    9.40
   2  -2   6  252.07   20.30
  -2  -2  -6  256.97   16.90
   2  -2   6  208.18   20.50
   2   2   6  249.28   19.20
   2   2   6  256.77   17.90
  -3  -2  -6  726.13   29.70
   3  -2   6  691.63   34.10
   3  -2   6  706.83   32.70
   3   2   6  666.53   31.40
   4  -2   6    6.30   11.20
   4  -2   6    5.20   12.00
  -4  -2  -6    3.00    9.70
   4   2   6   11.90   10.40
  -5  -2  -6   -4.40   10.70
   5  -2   6  -13.80   11.80
   5  -2   6    8.90   12.60
  -5   2  -6  -14.40   10.40
   5   2   6   21.70   12.20
   6  -2   6  670.53   37.70
   6  -2   6  645.54   39.10
  -6  -2  -6  559.44   33.20
  -6   2  -6  579.44   35.70
   6   2   6  682.33   37.90
   7  -2   6  178.58   24.90
  -7  -2  -6  190.78   24.20
   7  -2   6  190.78   26.00
  -7   2  -6  145.89   22.30
   7   2   6  172.08   23.80
   8  -2   6   13.00   16.70
  -8  -2  -6   -8.50   14.00
   8  -2   6   -8.90   15.60
  -8   2  -6   -0.70   15.90
   8   2   6   -7.30   14.70
   9  -2   6   25.10   19.30
  -9  -2  -6   32.70   18.40
   9  -2   6   10.20   18.70
   9   2   6   45.00   20.80
  -9   2  -6  -14.70   16.80
 -13  -3   6   36.40   19.50
 -13  -3   6   11.90   16.30
  13  -3  -6   20.80   17.90
  13   3  -6   25.40   19.20
  12  -3  -6   -4.60   16.80
 -12  -3   6   39.60   17.60
 -12  -3   6    2.10   13.80
 -12   3   6    2.30   15.40
  12   3  -6   12.10   16.50
 -12   3   6   -6.50   12.60
 -11  -3   6   78.89   19.40
 -11  -3   6   51.89   16.30
  11  -3  -6   55.19   19.40
 -11   3   6   48.10   13.90
 -11   3   6   75.79   18.60
  11   3  -6   64.09   19.80
 -10  -3   6   59.29   16.40
 -10  -3   6   23.40   12.60
 -10   3   6   31.30   14.70
  10   3  -6   21.20   14.70
 -10   3   6   41.40   11.30
  -9  -3   6    3.40   13.00
  -9  -3   6    1.10   10.30
  -9   3   6    8.80    7.50
  -9   3   6   -0.80   12.10
   9   3  -6   -8.60   12.30
  -8  -3   6  355.76   23.70
  -8  -3   6  316.07   24.40
  -8   3   6  353.76   18.10
   8   3  -6  360.96   26.20
  -8   3   6  344.37   26.00
   7  -3  -6  102.39   13.00
  -7  -3   6   83.29   14.80
  -7  -3   6   77.89   15.10
  -7  -3   6   79.09   12.70
   7   3  -6   87.39   14.20
  -7   3   6   83.79   15.10
  -7   3   6   85.59    9.20
  -6  -3   6   25.00   10.20
  -6  -3   6   29.80   10.10
  -6  -3   6   36.70   13.00
  -6   3   6   29.80    5.70
  -6   3   6    3.70    9.40
   6   3  -6   19.20    9.80
  -5  -3   6  492.15   27.60
  -5  -3   6  473.95   25.20
  -5   3   6  450.55   15.00
   5   3  -6  476.45   23.80
  -5   3   6  512.55   26.40
  -4  -3   6  222.28   19.30
  -4  -3   6  250.57   20.70
  -4   3   6  222.08    7.20
  -4   3   6  197.28   17.90
   4   3  -6  241.78   16.10
  -3  -3   6   12.20   10.70
  -3  -3   6   -2.90    9.40
  -3  -3   6   -7.90    8.60
  -3   3   6   -4.20    6.90
   3   3  -6   12.60    6.80
  -3   3   6   12.20    6.30
   2  -3  -6  437.76   17.30
  -2  -3   6  444.96   25.80
  -2  -3   6  366.66   23.80
   2   3  -6  429.26   14.60
  -2   3   6  434.56   19.20
   2   3  -6  407.96   18.50
  -2   3   6  451.05   22.30
  -1  -3   6  146.89   17.70
   1  -3  -6  144.19   12.30
  -1  -3   6  147.19   16.70
  -1   3   6  128.79   13.40
   1   3  -6  151.28   11.30
  -1   3   6  150.38   14.30
  -1   3   6  144.09    8.60
   0  -3  -6  247.98   15.40
   0  -3   6  180.78   18.30
   0  -3   6  213.58   21.30
   0   3   6  201.58    8.50
   0   3  -6  205.38   11.60
   0   3   6  190.18   16.30
   0   3   6  200.38   16.10
  -1  -3  -6  183.98   15.40
   1  -3   6  187.08   19.40
   1  -3   6  196.48   20.90
   1   3   6  214.08   17.30
   1   3   6  197.28   17.20
   2  -3   6    3.40   11.10
   2  -3   6    1.40   11.30
  -2  -3  -6    1.10    8.20
   2   3   6    2.20    8.90
   2   3   6    7.50    8.70
  -3  -3  -6  234.38   20.50
   3  -3   6  214.28   23.20
   3  -3   6  245.98   24.70
   3   3   6  186.78   17.90
   3   3   6  234.78   20.70
  -4  -3  -6  265.97   23.20
   4  -3   6  241.28   25.30
   4  -3   6  259.47   27.00
   4   3   6  291.77   23.50
   5  -3   6   23.50   15.50
  -5  -3  -6   28.20   13.60
   5  -3   6   22.70   15.80
   5   3   6   33.70   13.50
   6  -3   6    6.10   15.50
   6  -3   6   -6.40   14.40
  -6  -3  -6    6.60   13.10
   6   3   6    8.90   12.90
  -7  -3  -6   63.59   18.30
   7  -3   6   68.49   21.10
   7  -3   6   57.79   19.90
   7   3   6   91.89   19.30
  -8  -3  -6    2.60   15.50
   8  -3   6   27.40   18.60
   8  -3   6  -10.90   17.80
   8   3   6    4.80   15.80
  12  -4  -6   -6.40   16.40
 -12  -4   6   41.50   18.20
 -12  -4   6   51.79   19.50
 -12   4   6   12.30   16.50
  12   4  -6  -10.30   16.90
 -11  -4   6   82.79   18.30
 -11  -4   6   79.39   20.00
 -11   4   6   51.59   16.90
  11   4  -6   57.99   19.70
 -10  -4   6  119.99   19.80
 -10  -4   6  102.99   19.90
  10   4  -6   97.59   18.80
 -10   4   6   75.39   18.70
  -9  -4   6   78.39   17.70
  -9  -4   6   73.89   16.10
  -9   4   6  103.09   18.90
   9   4  -6   89.59   18.80
  -8  -4   6  132.79   18.40
  -8  -4   6  131.39   19.20
  -8   4   6  128.79   19.30
   8   4  -6  159.58   20.30
  -7  -4   6  274.77   26.20
  -7  -4   6  269.37   23.00
  -7  -4   6  233.88   22.50
  -7   4   6  259.87   24.90
   7   4  -6  277.07   22.70
  -6  -4   6   64.69   15.60
  -6  -4   6   70.49   14.20
  -6  -4   6   74.69   15.20
  -6   4   6   85.19   15.40
   6   4  -6   79.19   13.00
  -5  -4   6   60.79   16.10
  -5  -4   6   59.29   13.10
  -5   4   6   45.10   12.30
   5   4  -6   55.09   11.70
  -4  -4   6  319.77   26.10
  -4  -4   6  355.16   24.70
   4   4  -6  349.67   20.80
  -4   4   6  328.87   23.90
  -3  -4   6  284.27   23.20
  -3  -4   6  260.97   23.60
  -3   4   6  274.57   20.60
   3   4  -6  246.38   18.00
   2  -4  -6    8.00    7.40
  -2  -4   6    5.70   10.30
  -2  -4   6   -4.30   11.00
   2   4  -6    9.10    7.50
  -2   4   6   13.50    5.00
  -2   4   6    8.30    9.90
  -1  -4   6  181.88   19.20
  -1  -4   6  204.88   22.70
   1  -4  -6  188.98   15.80
   1   4  -6  195.28   14.40
  -1   4   6  176.78   17.00
  -1   4   6  156.18   12.50
   1   4  -6  172.68    8.40
   0  -4   6   80.49   15.00
   0  -4  -6   76.39   11.80
   0  -4   6   75.79   16.10
   0   4   6   73.89   13.80
   0   4   6   51.79    9.60
   0   4  -6   53.69    8.60
   1  -4   6  128.69   20.10
   1  -4   6  120.39   17.70
  -1  -4  -6  109.89   14.30
   1   4   6  119.99   13.30
   1   4   6  142.09   17.30
   2  -4   6  138.69   19.90
   2  -4   6  157.08   22.80
  -2  -4  -6  115.19   15.00
   2   4   6  125.99   14.50
   2   4   6   95.09   15.20
   3  -4   6  276.67   26.40
  -3  -4  -6  292.07   23.50
   3  -4   6  296.67   31.00
   3   4   6  277.17   21.70
   3   4   6  261.97   23.90
  -4  -4  -6  212.68   21.40
   4  -4   6  236.38   25.30
   4  -4   6  291.17   31.20
   4   4   6  227.68   23.30
   4   4   6  183.18   21.90
  -5  -4  -6   68.99   17.30
   5  -4   6   88.09   21.20
   5  -4   6   61.39   18.70
   5   4   6   43.20   16.80
   5   4   6   81.79   15.80
   6  -4   6  123.89   23.00
   6  -4   6  174.78   27.20
  -6  -4  -6  151.18   23.00
   6   4   6  114.09   19.40
   7  -4   6   79.29   22.50
  -7  -4  -6   83.39   21.40
   7  -4   6   46.00   21.50
   7   4   6   66.59   18.30
   8  -4   6   21.60   20.70
   8  -4   6   84.49   24.00
  -8  -4  -6   55.29   19.60
   8   4   6   47.40   18.50
 -11  -5   6   35.90   16.80
 -11  -5   6   31.10   18.10
 -11   5   6   41.10   17.60
  11   5  -6   49.90   19.50
 -10  -5   6  139.39   21.70
 -10  -5   6  134.69   21.80
  10   5  -6  131.29   22.70
 -10   5   6  164.98   24.60
  -9  -5   6   95.69   19.50
  -9  -5   6  131.09   21.30
   9   5  -6   74.39   18.70
  -9   5   6  129.49   22.30
  -8  -5   6   33.70   14.70
  -8  -5   6   14.60   13.90
   8   5  -6   26.00   14.00
  -8   5   6    1.30   14.00
  -7  -5   6    8.20   13.40
  -7  -5   6   -6.40   12.60
  -7  -5   6   -3.60   14.30
   7   5  -6    7.10   11.50
  -7   5   6    1.30   13.30
  -6  -5   6    1.00   12.60
  -6  -5   6   26.20   15.50
  -6  -5   6   -4.40   12.50
   6   5  -6   15.30   12.20
  -6   5   6    8.10   12.30
  -5  -5   6  304.17   25.60
  -5  -5   6  215.58   24.00
  -5   5   6  297.37   25.30
   5   5  -6  296.67   23.60
  -4  -5   6  193.68   21.80
  -4  -5   6  209.98   26.00
   4   5  -6  184.18   19.10
  -4   5   6  161.08   19.60
  -3  -5   6   67.69   16.60
  -3  -5   6   49.20   15.50
   3   5  -6   43.20   11.60
  -3   5   6   39.10   12.30
   2  -5  -6  752.02   31.30
  -2  -5   6  718.53   40.20
  -2  -5   6  848.62   38.60
  -2   5   6  764.72   35.00
   2   5  -6  822.72   32.80
   2   5  -6  757.32   26.00
  -1  -5   6  239.18   22.60
   1  -5  -6  260.37   20.30
  -1  -5   6  197.08   23.80
  -1   5   6  245.28   22.20
   1   5  -6  277.27   18.80
   0  -5  -6  201.98   18.90
   0  -5   6  169.98   25.20
   0  -5   6  213.28   21.40
   0   5   6  233.78   21.70
   0   5  -6  184.28   15.60
  -1  -5  -6  697.73   33.00
   1  -5   6  723.83   36.20
   1  -5   6  710.03   41.00
   1   5   6  666.93   34.00
   2  -5   6    6.30   16.60
  -2  -5  -6   -1.80   11.10
   2  -5   6   18.70   13.70
   2   5   6   16.00   13.40
   2   5   6   -2.00    7.80
   3  -5   6    2.40   14.50
  -3  -5  -6   16.50   12.80
   3  -5   6   28.50   17.50
   3   5   6    4.00    9.20
   3   5   6   21.80   14.60
   4  -5   6   44.80   20.40
  -4  -5  -6   72.79   17.00
   4  -5   6   52.79   19.40
   4   5   6   29.00   16.30
   4   5   6   55.29   12.70
   5  -5   6   -5.30   18.30
  -5  -5  -6   12.40   15.40
   5   5   6   13.30   16.60
   5   5   6    9.90   11.70
   6  -5   6   61.39   25.00
  -6  -5  -6   59.39   18.70
   6   5   6   35.50   19.70
   6   5   6   53.79   16.50
  -9  -6   6  117.89   23.10
  -9  -6   6  142.19   23.00
   9   6  -6  104.79   21.20
  -9   6   6  118.99   23.80
  -8  -6   6    4.00   15.20
  -8  -6   6   -0.50   14.20
   8   6  -6   -7.10   13.40
  -8   6   6   -5.30   15.50
  -7  -6   6  619.04   36.40
  -7  -6   6  641.14   42.50
  -7  -6   6  686.83   40.40
  -7   6   6  591.14   38.40
   7   6  -6  613.04   36.00
  -6  -6   6   47.70   18.70
  -6  -6   6  101.89   21.20
  -6  -6   6   65.59   16.80
   6   6  -6   71.19   16.60
  -6   6   6   92.99   19.40
  -5  -6   6  332.67   33.30
  -5  -6   6  327.37   28.10
  -5   6   6  323.37   28.20
   5   6  -6  316.37   26.20
  -4  -6   6  142.79   24.20
  -4  -6   6  257.67   25.70
  -4   6   6  176.38   22.30
   4   6  -6  172.98   20.60
  -3  -6   6    6.10   14.50
  -3  -6   6   -8.20   14.00
   3   6  -6   11.50   11.70
  -3   6   6   17.90   12.90
  -2  -6   6   51.39   16.90
  -2  -6   6   23.80   17.20
   2  -6  -6   28.60   13.10
   2   6  -6   11.10   11.40
  -2   6   6    6.50   12.10
   1  -6  -6   -7.40   10.80
  -1  -6   6  -35.20   14.50
  -1  -6   6   -4.40   15.60
   1   6  -6   10.10   10.40
  -1   6   6  -12.30   11.10
   0  -6  -6   58.39   13.90
   0  -6   6   72.49   22.60
   0   6   6   62.29   15.30
  -1  -6  -6  112.39   18.30
   1  -6   6  112.29   23.80
   1   6   6  106.99   18.70
   2  -6   6    4.80   18.40
  -2  -6  -6   32.20   14.40
   2   6   6  -10.00   12.30
  -3  -6  -6  456.05   32.20
   3  -6   6  504.15   42.90
   3   6   6  522.65   34.10
  -4  -6  -6   94.39   19.10
   4  -6   6   69.69   25.70
   4   6   6   58.89   18.10
  -5  -6  -6   79.59   19.70
   5  -6   6   55.49   26.00
   5   6   6   29.70   17.90
  -7  -7   6   35.60   15.70
  -7  -7   6    8.90   19.80
  -7  -7   6   29.90   18.90
   7   7  -6   -9.10   14.60
  -7   7   6   -1.40   16.00
  -6  -7   6   -0.10   17.00
  -6  -7   6  -12.30   18.10
  -6  -7   6   15.70   15.20
  -6   7   6   18.60   16.50
   6   7  -6   25.20   16.00
  -5  -7   6    9.50   17.60
  -5  -7   6   43.40   17.60
   5   7  -6   30.20   15.60
  -5   7   6   40.30   17.10
  -4  -7   6  406.46   38.60
  -4  -7   6  432.16   32.50
   4   7  -6  399.66   30.60
  -4   7   6  340.27   30.70
  -3  -7   6    0.60   17.30
  -3  -7   6   -8.10   15.10
  -3   7   6   -7.00   13.70
   3   7  -6    3.10   13.70
   2  -7  -6   93.29   18.60
  -2  -7   6   73.49   24.20
  -2  -7   6   43.70   18.50
  -2   7   6   80.49   18.70
   2   7  -6   83.19   17.20
   1  -7  -6  122.09   19.60
  -1  -7   6  132.79   24.70
  -1  -7   6  105.49   22.00
  -1   7   6  142.29   21.50
   0  -7   6  328.07   38.30
   0  -7  -6  289.07   26.80
   0  -7   6  296.37   31.10
   0   7   6  273.17   26.80
  -1  -7  -6   22.60   16.60
   1  -7   6   31.80   22.50
   1   7   6    7.70   14.70
  -2  -7  -6   33.40   16.30
   2  -7   6   10.30   22.10
   2   7   6   21.20   15.90
  14   0  -7   -4.60   18.10
 -14   0   7  -22.40   15.80
  13   0  -7   22.40   18.00
 -13   0   7    4.50   11.60
 -13   0   7  -11.00   16.00
  12   0  -7   -0.30   16.10
 -12   0   7    1.10    8.60
 -12   0   7   11.60   14.00
 -11   0   7    2.20    7.70
  11   0  -7   -1.60   13.50
 -11   0   7   20.10   12.50
 -10   0   7   -6.10   10.00
  10   0  -7   16.30   15.10
 -10   0   7   -5.70    6.60
   9   0  -7    1.10   12.80
  -9   0   7   -6.30    8.70
  -9   0   7    3.30    5.90
   8   0  -7   13.40   12.20
  -8   0   7   -5.80    4.50
  -8   0   7    7.40    9.40
  -8   0   7    4.80    9.00
  -7   0   7    7.20    8.80
  -7   0   7   -4.80    7.50
  -7   0   7   -0.40    4.00
   7   0  -7   -5.20    9.10
  -6   0   7    0.10    3.00
  -6   0   7    2.20    7.50
   6   0  -7    1.50    8.40
  -6   0   7    1.60    6.90
  -5   0   7    0.40    5.00
   5   0  -7    5.20    7.50
  -5   0   7    7.70    7.60
  -5   0   7    4.30    6.40
  -4   0   7    3.70    4.80
   4   0  -7   -0.50    6.60
  -4   0   7   -8.80    6.10
  -4   0   7    1.20    7.60
  -4   0   7   -1.10    6.30
  -3   0   7    4.00    5.00
  -3   0   7   -6.00    8.00
  -3   0   7    3.00    5.80
  -2   0   7    3.60    8.60
  -2   0   7    4.10    5.40
  -2   0   7    1.30    5.00
  -2   0   7    2.60    2.90
  -1   0   7    3.90    4.60
  -1   0   7   -5.30    7.50
  -1   0   7   -3.80    5.40
  -1   0   7    0.50    3.60
   0   0  -7    7.50    5.40
   0   0   7    6.10    4.30
   0   0   7   -1.30    8.40
   0   0   7    5.00    5.90
  -1   0  -7    1.70    2.20
  -1   0  -7    5.60    2.10
   1   0   7    0.10    4.40
   1   0   7    0.00    6.90
   1   0   7    2.00    8.30
  -1   0  -7    9.00    6.20
   2   0   7    7.20    8.50
  -2   0  -7    1.00    7.00
   2   0   7   -3.90    4.80
   2   0   7   -0.70    9.30
   3   0   7   -5.00    5.50
   3   0   7   -8.50    8.50
   3   0   7   -3.00    9.30
  -3   0  -7   -5.90    7.70
   4   0   7   -1.50   10.20
   4   0   7   10.00   11.40
  -4   0  -7    1.40    9.10
   5   0   7  -15.00   10.20
   5   0   7   11.60   12.50
  -5   0  -7   -5.70   10.50
   6   0   7   -2.80   14.20
  -6   0  -7    0.60   12.50
   6   0   7   16.90   12.60
   7   0   7   -5.80   12.30
   7   0   7    4.60   17.00
  -7   0  -7   16.30   13.80
  -8   0  -7   -8.40   14.20
   8   0   7    8.50   18.50
   8   0   7   -5.50   14.00
  -9   0  -7   -6.30   15.90
   9   0   7   -4.50   18.40
   9   0   7   11.30   17.20
  14  -1  -7  213.78   29.50
 -14  -1   7  153.58   26.60
  14   1  -7  210.88   30.20
 -14   1   7  140.09   22.00
  13  -1  -7   24.50   19.00
 -13  -1   7   27.50   12.20
 -13  -1   7   19.00   16.10
 -13   1   7   28.30   15.60
  13   1  -7   15.70   19.20
 -12  -1   7   49.50   12.70
  12  -1  -7   27.50   18.50
 -12  -1   7   39.00   15.70
 -12   1   7   25.50    9.90
  12   1  -7   23.70   17.90
 -12   1   7   19.10   14.70
 -11  -1   7    7.20   13.00
  11  -1  -7    3.70   15.60
 -11  -1   7   10.30    9.70
 -11   1   7   12.90    8.10
 -11   1   7   -1.00   12.10
  11   1  -7    3.50   14.90
 -10  -1   7    3.80   10.90
 -10  -1   7    4.40    7.70
  10  -1  -7   10.50   14.60
  10   1  -7    3.30   13.00
 -10   1   7    2.40   13.20
 -10   1   7    8.30    6.60
 -10   1   7   14.40   10.50
  -9  -1   7   -2.40   10.30
  -9  -1   7    5.20    7.30
   9  -1  -7   42.60   14.70
  -9   1   7   26.20    6.70
  -9   1   7   24.30    9.80
   9   1  -7   21.20   13.40
  -9   1   7   20.60   12.80
  -8  -1   7    6.90    6.30
  -8  -1   7   -1.00    8.90
   8  -1  -7    1.40   10.50
   8   1  -7    7.80   10.90
  -8   1   7    5.10    8.10
  -8   1   7    1.20    4.40
  -8   1   7    5.90   10.00
  -7  -1   7  251.27   19.20
  -7  -1   7  258.47   14.10
  -7   1   7  265.57   17.40
   7   1  -7  257.87   20.60
  -7   1   7  228.88   20.10
  -6  -1   7  205.28   16.00
  -6  -1   7  174.28   11.00
  -6  -1   7  200.38   16.40
   6  -1  -7  158.78   10.20
  -6   1   7  202.38   17.90
   6   1  -7  194.48   17.30
  -6   1   7  174.38   13.80
   5  -1  -7   11.60    3.90
  -5  -1   7    7.30    6.90
  -5  -1   7   12.40    7.00
  -5  -1   7    6.50    4.30
  -5  -1   7    0.80    6.90
  -5   1   7    4.70    7.50
   5   1  -7    6.50    7.90
  -5   1   7    6.30    6.10
  -4  -1   7 1211.98   37.80
  -4  -1   7 1233.48   39.00
   4  -1  -7 1132.89   29.90
  -4  -1   7 1139.49   42.90
  -4  -1   7 1180.58   35.90
  -4   1   7 1205.18   38.80
  -4   1   7 1203.18   41.00
   4   1  -7 1215.98   38.10
  -4   1   7 1202.38   35.00
  -3  -1   7   73.89    8.10
  -3  -1   7   63.39   11.80
  -3  -1   7   69.49    7.00
  -3  -1   7   72.49   10.70
  -3   1   7   79.89    8.90
  -3   1   7   47.20    9.00
  -3   1   7   70.09   12.10
   3   1  -7   76.49    9.80
  -3   1   7   63.29    5.90
  -2  -1   7    6.90    7.50
  -2  -1   7    4.10    8.30
  -2  -1   7   22.00    5.30
   2  -1  -7   17.10    3.10
  -2   1   7   24.00    9.10
   2   1  -7   15.90    3.90
  -2   1   7   19.70    4.80
   2   1  -7   16.80    5.70
  -2   1   7    6.00    6.60
  -1  -1   7  578.34   24.20
  -1  -1   7  496.15   27.30
   1  -1  -7  544.65   17.60
  -1  -1   7  544.75   17.10
  -1   1   7  554.34   26.30
  -1   1   7  531.85   17.40
  -1   1   7  587.54   19.60
   1   1  -7  549.45   18.00
  -1   1   7  550.34   21.40
   0  -1   7    4.70    3.30
   0  -1   7    8.10    7.70
   0  -1  -7    1.30    4.80
   0  -1   7    5.70    8.70
   0   1   7   -1.70    5.40
   0   1   7    3.80    5.80
   0   1   7    2.10    8.40
   0   1  -7    5.90    2.80
   1  -1   7   -3.70    8.00
   1  -1   7    2.00    2.80
   1  -1   7   10.90   10.20
  -1  -1  -7    1.30    5.90
   1   1   7    7.10    6.10
   1   1   7   -3.80    6.20
   1   1   7   -9.20    8.10
   2  -1   7   82.29   13.90
  -2  -1  -7   60.19    9.90
   2  -1   7   83.79   15.00
  -2  -1  -7   60.09    5.80
   2  -1   7   61.79    5.30
   2   1   7   78.99   14.40
   2   1   7   67.99    9.50
  -2   1  -7   70.09   11.50
   3  -1   7   -4.70    9.90
   3  -1   7   12.70   10.10
  -3  -1  -7    7.50    8.10
   3  -1   7    3.30    4.00
   3   1   7   -6.50    9.30
   3   1   7    4.50    7.30
  -3   1  -7    8.90    9.60
  -4  -1  -7  488.95   26.50
   4  -1   7  468.05   31.00
   4  -1   7  456.75   28.80
   4   1   7  488.05   30.80
  -4   1  -7  520.55   28.10
   5  -1   7   -7.10   13.00
   5  -1   7   -9.80   11.40
  -5  -1  -7   -4.30   10.00
   5   1   7  -10.70   11.40
  -5   1  -7    0.50   10.90
  -6  -1  -7  142.29   19.50
   6  -1   7  134.59   21.40
   6  -1   7  125.99   21.00
   6   1   7  138.19   21.70
  -6   1  -7  200.48   22.80
   7  -1   7  126.89   24.30
   7  -1   7  165.58   24.50
  -7  -1  -7  158.48   22.00
   7   1   7  135.39   22.60
  -7   1  -7  156.18   22.10
   8  -1   7   47.70   17.70
  -8  -1  -7   59.49   19.00
   8  -1   7   47.20   19.40
  -8   1  -7   89.69   20.80
   8   1   7   74.29   19.30
  13  -2  -7   21.10   19.60
 -13  -2   7    6.50   14.80
 -13  -2   7    6.90   13.80
 -13   2   7   16.60   14.90
  13   2  -7   -5.10   17.80
 -12  -2   7   87.79   17.90
 -12  -2   7   91.29   17.10
  12  -2  -7   70.99   22.00
 -12   2   7   54.49   15.80
  12   2  -7   84.69   20.40
  11  -2  -7  831.82   43.90
 -11  -2   7  748.03   39.60
 -11  -2   7  826.82   36.70
 -11   2   7  823.72   42.10
  11   2  -7  820.02   42.70
 -11   2   7  788.42   36.00
  10  -2  -7  369.66   29.30
 -10  -2   7  372.26   23.60
 -10  -2   7  369.66   27.90
 -10   2   7  370.16   24.50
  10   2  -7  345.97   28.30
 -10   2   7  406.36   29.80
  -9  -2   7  660.93   33.20
  -9  -2   7  658.83   29.00
  -9   2   7  638.04   34.00
  -9   2   7  677.53   29.00
   9   2  -7  670.73   35.00
  -8  -2   7  451.05   26.80
  -8  -2   7  455.25   22.80
   8   2  -7  416.76   27.20
  -8   2   7  479.75   29.40
  -8   2   7  510.65   22.60
  -7  -2   7  687.93   31.30
  -7  -2   7  699.23   32.10
  -7  -2   7  714.43   27.20
   7   2  -7  659.53   31.10
  -7   2   7  712.13   25.50
  -7   2   7  665.23   32.40
  -6  -2   7   36.10   11.00
  -6  -2   7   44.80   11.00
  -6  -2   7   48.90    8.80
   6   2  -7   57.59   12.20
  -6   2   7   31.60   11.10
  -6   2   7   51.89    7.60
  -5  -2   7   80.09   12.60
  -5  -2   7   92.99   12.90
   5   2  -7  101.89   13.20
  -5   2   7   96.59   13.30
  -5   2   7  104.19    8.90
  -4  -2   7   26.60   10.40
  -4  -2   7   56.39   11.70
  -4  -2   7   44.40   11.30
  -4   2   7   55.29    6.70
  -4   2   7   35.80   10.10
   4   2  -7   45.00    8.80
  -4   2   7   38.10    9.70
  -3  -2   7  113.09   14.00
  -3  -2   7   81.99   13.70
  -3   2   7  118.29   13.10
  -3   2   7  113.49   13.20
  -3   2   7  114.99    8.50
   3   2  -7  110.29   11.00
  -2  -2   7 1143.49   43.10
  -2  -2   7 1171.98   40.80
   2  -2  -7 1132.69   30.20
  -2   2   7 1201.68   38.10
  -2   2   7 1200.88   39.80
   2   2  -7 1186.78   34.20
   2   2  -7 1081.39   29.80
   1  -2  -7  734.83   23.20
  -1  -2   7  772.62   31.70
  -1  -2   7  684.03   33.30
  -1   2   7  762.92   28.40
   1   2  -7  752.72   23.20
  -1   2   7  751.02   22.40
  -1   2   7  759.12   30.60
   0  -2  -7    5.70    5.90
   0  -2   7    6.90   10.20
   0  -2   7    6.80    8.70
   0   2  -7   -3.90    2.80
   0   2   7    8.70    8.40
   0   2   7   -2.90    6.80
  -1  -2  -7 1297.77   39.90
   1  -2   7 1323.87   46.30
   1  -2   7 1265.57   47.60
   1   2   7 1320.87   45.20
   1   2   7 1339.07   41.40
   2  -2   7  535.15   31.40
   2  -2   7  601.44   31.10
  -2  -2  -7  619.64   26.40
   2   2   7  628.14   26.70
   2   2   7  634.34   30.70
   3  -2   7  278.17   23.90
   3  -2   7  280.97   26.90
  -3  -2  -7  334.27   21.50
   3   2   7  289.87   20.40
   3   2   7  322.87   24.70
  -4  -2  -7  523.65   28.80
   4  -2   7  551.64   35.10
   4  -2   7  521.65   32.40
   4   2   7  593.14   33.10
   4   2   7  516.55   26.80
   5  -2   7  101.79   19.90
  -5  -2  -7   45.50   14.10
   5  -2   7   74.29   17.10
   5   2   7   60.99   16.60
   6  -2   7   24.00   16.80
   6  -2   7   50.19   17.70
  -6  -2  -7   94.89   18.00
   6   2   7   80.79   18.60
   7  -2   7   14.70   15.50
  -7  -2  -7    4.70   13.60
   7  -2   7    4.00   17.20
   7   2   7    9.30   15.20
   8  -2   7   65.19   20.40
  -8  -2  -7   82.19   20.10
   8  -2   7   34.60   20.90
   8   2   7   85.69   22.40
  13  -3  -7   16.20   18.50
 -13  -3   7   34.90   17.30
 -13  -3   7    0.00   14.50
 -13   3   7   -5.50   13.90
  13   3  -7  -11.80   17.20
 -12  -3   7   59.29   18.50
  12  -3  -7   90.89   23.20
 -12  -3   7   98.89   18.50
 -12   3   7   63.59   16.30
 -12   3   7   71.29   19.60
  12   3  -7   62.59   20.30
 -11  -3   7   92.79   17.90
 -11  -3   7   74.69   18.40
 -11   3   7   86.69   14.00
  11   3  -7  104.49   21.00
 -11   3   7   83.19   18.80
 -10  -3   7   -2.60   14.30
 -10  -3   7    2.50   11.00
 -10   3   7    2.10   12.90
 -10   3   7   12.20    8.20
  10   3  -7   -4.60   14.90
  -9  -3   7   10.90   10.20
  -9  -3   7   13.10   13.90
  -9   3   7   13.50   12.60
   9   3  -7   33.10   14.60
  -9   3   7   -0.70    7.10
  -8  -3   7   81.49   15.80
  -8  -3   7  109.69   14.60
  -8   3   7  112.69   18.20
   8   3  -7  121.39   18.60
  -8   3   7  136.49   12.00
  -7  -3   7  652.13   28.70
  -7  -3   7  628.74   33.50
  -7  -3   7  595.54   31.10
  -7   3   7  616.74   32.70
   7   3  -7  646.64   31.60
  -7   3   7  608.94   21.90
  -6  -3   7  510.45   25.10
  -6  -3   7  541.85   28.70
  -6  -3   7  523.35   29.50
   6   3  -7  494.95   26.60
  -6   3   7  509.95   17.70
  -6   3   7  478.85   28.00
  -5  -3   7   25.60   11.00
  -5  -3   7   20.90   10.70
  -5   3   7   37.30   11.80
   5   3  -7   33.30   10.10
  -5   3   7   42.20    4.80
  -4  -3   7 3150.98   87.49
  -4  -3   7 3243.48   89.79
   4   3  -7 3108.99   83.59
  -4   3   7 3171.18   87.19
  -3  -3   7  112.99   16.00
  -3  -3   7  121.09   16.00
   3  -3  -7  113.19    9.80
  -3   3   7  139.29   13.60
  -3   3   7  159.08   17.10
   3   3  -7  140.29   13.30
   2  -3  -7  149.39   11.30
  -2  -3   7  177.38   20.50
  -2  -3   7  163.48   19.00
  -2   3   7  136.69   13.70
   2   3  -7  171.28   12.80
   2   3  -7  144.39    7.70
  -2   3   7  166.28   16.50
   1  -3  -7 1690.83   44.90
  -1  -3   7 1705.83   56.39
  -1  -3   7 1624.44   54.59
  -1   3   7 1561.24   49.80
   1   3  -7 1625.74   44.30
  -1   3   7 1472.95   38.50
  -1   3   7 1529.75   41.80
  -1   3   7 1673.13   49.60
   0  -3   7  320.07   24.10
   0  -3  -7  342.37   18.20
   0  -3   7  352.66   27.10
   0   3   7  327.37   21.50
   0   3  -7  337.37   14.30
   0   3   7  343.27   21.80
   1  -3   7  122.19   18.60
  -1  -3  -7  143.19   14.30
   1  -3   7  114.49   16.40
   1   3   7  136.69   15.40
   1   3   7  126.29   15.40
   2  -3   7   78.49   17.30
   2  -3   7  115.09   17.80
  -2  -3  -7   95.19   13.60
   2   3   7  117.99   15.90
   2   3   7  100.69   14.00
  -3  -3  -7    3.00   10.30
   3  -3   7   11.80   13.40
   3  -3   7    5.10   14.00
   3   3   7    3.00   10.50
   3   3   7   11.10   11.50
   4  -3   7 1113.19   49.90
   4  -3   7 1175.68   50.89
  -4  -3  -7 1189.18   45.40
   4   3   7 1189.98   47.40
   4   3   7 1124.09   44.00
   5  -3   7   35.30   17.90
   5  -3   7   70.39   20.50
  -5  -3  -7   34.60   14.00
   5   3   7   47.00   16.10
   5   3   7   20.40   13.40
   6  -3   7  289.07   32.00
   6  -3   7  243.78   29.70
  -6  -3  -7  237.58   25.00
   6   3   7  233.98   26.10
   7  -3   7  608.44   42.60
   7  -3   7  513.15   42.00
  -7  -3  -7  609.74   38.60
   7   3   7  604.84   40.80
  -8  -3  -7  241.28   29.50
   8  -3   7  163.28   27.70
   8  -3   7  219.28   30.40
   8   3   7  175.18   26.30
 -12  -4   7   11.40   17.60
 -12  -4   7   15.60   15.50
 -12   4   7  -17.90   15.30
  12   4  -7   46.30   19.00
 -11  -4   7  651.63   37.10
 -11  -4   7  691.73   41.40
 -11   4   7  679.13   41.00
 -10  -4   7  235.78   23.70
 -10  -4   7  196.78   25.40
  10   4  -7  205.18   26.30
 -10   4   7  205.28   25.50
  -9  -4   7  111.49   18.10
  -9  -4   7   93.69   17.10
  -9   4   7   97.29   19.80
   9   4  -7   81.09   17.80
  -8  -4   7  371.26   26.00
  -8  -4   7  360.36   29.20
  -8  -4   7  411.06   32.30
  -8   4   7  397.36   29.60
   8   4  -7  390.26   27.80
  -7  -4   7  950.80   39.00
  -7  -4   7  962.80   44.40
  -7  -4   7  976.20   41.90
   7   4  -7  922.01   39.60
  -7   4   7  914.41   42.00
  -6  -4   7   -0.70   10.60
  -6  -4   7   -6.40   10.90
  -6  -4   7   -2.50   11.40
  -6   4   7    7.00   11.10
   6   4  -7  -10.30    8.50
  -5  -4   7   17.60   12.60
  -5  -4   7   31.80   14.10
  -5   4   7   18.30   11.80
   5   4  -7   27.30   10.80
  -4  -4   7  213.58   22.60
  -4  -4   7  165.68   21.60
  -4   4   7  180.68   19.30
   4   4  -7  199.38   17.80
  -3  -4   7  625.84   34.40
  -3  -4   7  606.44   33.90
   3  -4  -7  594.04   23.40
  -3  -4   7  594.24   33.00
  -3   4   7  609.34   30.00
   3   4  -7  595.64   26.60
  -2  -4   7  155.98   20.10
  -2  -4   7  166.78   22.00
   2  -4  -7  163.38   14.30
  -2   4   7  161.88   18.10
  -2   4   7  146.69   12.40
   2   4  -7  164.98   14.80
  -1  -4   7  386.06   29.20
   1  -4  -7  336.17   19.50
  -1  -4   7  361.76   27.60
  -1   4   7  344.77   23.80
   1   4  -7  368.36   18.40
  -1   4   7  338.67   18.80
   0  -4   7   59.49   15.70
   0  -4  -7   64.89   11.10
   0  -4   7   37.30   14.30
   0   4  -7   40.50    7.90
   0   4   7   43.50   12.30
   0   4   7   36.50   10.30
   1  -4   7 1010.40   44.30
   1  -4   7  955.70   45.20
  -1  -4  -7  966.00   36.30
   1   4   7 1006.10   36.90
   1   4   7  932.81   38.50
  -2  -4  -7  213.48   19.50
   2  -4   7  281.57   27.60
   2  -4   7  213.78   25.80
   2   4   7  245.58   22.30
   2   4   7  256.67   21.80
   3  -4   7  264.77   28.60
   3  -4   7  261.97   27.20
  -3  -4  -7  314.37   24.90
   3   4   7  303.27   24.60
   3   4   7  300.87   26.00
  -4  -4  -7  223.18   23.60
   4  -4   7  175.38   27.60
   4  -4   7  190.68   26.20
   4   4   7  146.49   20.60
   4   4   7  144.59   19.80
   5  -4   7   -0.10   16.40
   5  -4   7   -0.20   18.10
  -5  -4  -7    4.10   14.00
   5   4   7    1.30   13.20
   5   4   7  -21.90   14.00
   6  -4   7  169.48   29.70
  -6  -4  -7  143.39   21.50
   6  -4   7   98.99   23.90
   6   4   7   33.10   18.20
   6   4   7  101.39   20.20
  -7  -4  -7   88.19   20.70
   7  -4   7   72.99   24.50
   7  -4   7   17.00   21.10
   7   4   7   37.90   18.10
   7   4   7   -5.70   18.10
 -11  -5   7    0.70   17.50
 -11  -5   7   17.10   15.40
 -11   5   7   10.20   17.20
  11   5  -7   -3.30   17.00
 -10  -5   7  113.19   19.60
 -10  -5   7   58.19   20.50
  10   5  -7  100.69   21.40
 -10   5   7  101.49   21.30
  -9  -5   7   19.60   16.30
  -9  -5   7  -12.50   13.50
   9   5  -7    5.30   14.00
  -9   5   7   12.30   15.00
  -8  -5   7  330.27   34.20
  -8  -5   7  307.37   27.40
  -8  -5   7  238.78   24.80
  -8   5   7  267.17   27.70
   8   5  -7  312.07   27.10
  -7  -5   7    3.00   13.10
  -7  -5   7   28.60   17.00
  -7  -5   7   32.40   14.90
   7   5  -7   22.00   12.60
  -7   5   7   11.20   13.60
  -6  -5   7   27.90   14.80
  -6  -5   7   23.60   14.60
  -6  -5   7   37.10   15.70
   6   5  -7   23.60   12.40
  -6   5   7   27.40   14.50
  -5  -5   7  112.99   18.80
  -5  -5   7  108.49   20.40
   5   5  -7  109.39   16.70
  -5   5   7  105.09   17.90
  -4  -5   7  560.64   36.50
  -4  -5   7  602.64   34.30
  -4   5   7  564.74   32.70
   4   5  -7  586.14   29.80
   3  -5  -7  181.58   16.20
  -3  -5   7  136.09   20.60
  -3  -5   7  130.19   20.90
  -3   5   7  168.28   20.30
   3   5  -7  134.39   16.60
  -2  -5   7    1.40   13.50
   2  -5  -7   -2.30    8.40
  -2   5   7   -7.50   10.40
   2   5  -7   -2.10    8.30
  -1  -5   7  312.37   32.20
  -1  -5   7  321.67   27.60
   1  -5  -7  269.87   20.70
  -1   5   7  268.97   23.60
   1   5  -7  277.67   19.00
   0  -5   7  707.53   37.30
   0  -5   7  689.63   41.40
   0  -5  -7  653.73   30.70
   0   5  -7  657.13   26.50
   0   5   7  646.64   33.80
  -1  -5  -7   60.29   13.60
   1  -5   7   64.99   16.40
   1  -5   7   74.59   21.00
   1   5   7   61.09   15.40
  -2  -5  -7  -11.90   10.60
   2  -5   7   -1.40   14.20
   2  -5   7    9.90   17.60
   2   5   7    0.40   12.00
   3  -5   7  466.65   38.30
  -3  -5  -7  441.76   29.80
   3  -5   7  422.36   35.60
   3   5   7  438.06   40.50
   3   5   7  444.46   31.60
  -4  -5  -7  325.97   29.20
   4  -5   7  353.36   37.90
   4  -5   7  340.57   33.90
   4   5   7  315.37   28.20
   4   5   7  294.77   31.80
   5  -5   7   -8.70   20.10
  -5  -5  -7   28.80   16.80
   5   5   7  -17.80   14.80
   5   5   7    4.60   16.50
   6  -5   7  -45.80   18.20
  -6  -5  -7   19.70   15.70
   6   5   7  -39.40   15.40
  -9  -6   7  180.78   25.20
  -9  -6   7  124.09   22.50
  -9   6   7  115.59   23.40
   9   6  -7  130.09   21.90
  -8  -6   7   17.40   18.80
  -8  -6   7   52.09   17.40
  -8  -6   7   26.00   16.10
  -8   6   7   27.80   17.50
   8   6  -7   -2.80   13.40
  -7  -6   7  241.18   27.10
  -7  -6   7  263.87   27.90
   7   6  -7  255.87   27.50
  -7   6   7  300.07   31.20
  -6  -6   7  304.47   29.50
  -6  -6   7  308.17   33.70
  -6  -6   7  329.17   30.20
   6   6  -7  241.88   26.40
  -6   6   7  262.17   27.10
  -5  -6   7   27.00   15.60
  -5  -6   7   12.00   15.40
   5   6  -7   19.90   13.30
  -5   6   7   19.20   14.20
  -4  -6   7  151.88   25.40
  -4  -6   7  109.29   21.50
  -4   6   7  112.69   19.80
   4   6  -7  104.29   18.20
  -3  -6   7  422.06   36.20
   3  -6  -7  350.36   28.90
  -3  -6   7  422.66   32.80
   3   6  -7  360.56   26.40
  -3   6   7  414.36   29.40
  -2  -6   7   65.49   19.70
  -2  -6   7   67.59   19.50
   2  -6  -7   51.89   13.50
   2   6  -7   48.70   13.40
  -2   6   7   39.30   14.50
   1  -6  -7   38.60   13.10
  -1  -6   7   13.60   16.60
   1   6  -7   35.40   11.10
  -1   6   7   28.90   14.50
   0  -6   7  129.19   26.50
   0  -6  -7  136.49   18.20
   0   6   7  122.89   19.40
  -1  -6  -7    7.90   12.20
   1  -6   7    5.80   19.20
   1   6   7   -2.70   13.10
  -2  -6  -7   18.70   14.30
   2  -6   7   -7.00   19.10
   2   6   7   12.20   15.00
   3  -6   7   23.80   22.50
  -3  -6  -7   13.10   14.70
   3   6   7   43.60   16.30
   4  -6   7   20.90   22.50
  -4  -6  -7   45.10   16.70
   4   6   7   27.80   16.10
  -6  -7   7   94.39   23.40
  -6  -7   7   90.99   23.90
  -6  -7   7   81.49   21.00
  -6   7   7   90.49   21.60
   6   7  -7  114.09   21.20
  -5  -7   7  109.49   21.10
  -5  -7   7   82.89   22.20
  -5   7   7  124.89   23.40
   5   7  -7  106.69   19.70
  -4  -7   7   25.20   18.80
  -4  -7   7   53.39   20.10
  -4   7   7   33.00   17.00
   4   7  -7    8.60   13.30
  -3  -7   7  256.07   28.70
  -3  -7   7  249.68   33.50
   3   7  -7  224.48   24.70
  -3   7   7  243.48   27.40
  -2  -7   7   96.49   22.20
  -2  -7   7   63.19   21.80
   2   7  -7   37.60   15.40
  -2   7   7   81.09   19.50
  -1  -7   7    3.60   20.00
  -1  -7   7  -41.70   16.60
  -1   7   7    8.70   13.70
   0  -7  -7  535.15   55.49
   0  -7   7  468.25   38.90
   0  -7   7  544.55   43.50
   0   7   7  486.65   33.90
   1  -7   7   18.10   22.40
  -1  -7  -7   32.50   16.20
   1   7   7   53.89   17.40
  14   0  -8  490.55   40.50
 -14   0   8  444.36   36.40
 -13   0   8  214.98   24.90
  13   0  -8  275.67   31.60
  12   0  -8  -12.30   14.80
 -12   0   8   22.30   14.40
 -11   0   8 1360.86   50.49
  11   0  -8 1324.37   54.39
 -11   0   8 1277.87   42.10
 -10   0   8    9.60    5.90
  10   0  -8   -3.40   14.00
 -10   0   8   -5.70   10.10
   9   0  -8   -1.40   12.30
  -9   0   8  -15.40    9.20
  -9   0   8   -5.10    4.50
  -9   0   8   12.10   11.20
  -8   0   8  894.31   37.80
  -8   0   8  929.91   27.60
  -8   0   8  998.30   36.90
   8   0  -8  938.41   39.80
   7   0  -8  278.97   21.20
  -7   0   8  253.57   20.10
  -7   0   8  269.37   19.30
  -7   0   8  256.57   10.20
   6   0  -8 1102.59   40.10
  -6   0   8 1128.89   38.00
  -6   0   8 1173.98   40.10
  -5   0   8   38.60    7.00
  -5   0   8   34.90   11.30
  -5   0   8   22.40    8.10
   5   0  -8   25.40    9.20
  -5   0   8   16.30    8.40
  -4   0   8    9.30    7.20
  -4   0   8   13.70    6.10
  -4   0   8    9.90    9.20
   4   0  -8   39.90    9.30
  -4   0   8   26.70    8.40
   3   0  -8 5488.85  131.49
  -3   0   8 5518.25  131.29
  -3   0   8 5495.05  129.99
  -3   0   8 5122.79  138.19
  -2   0   8  444.46   26.70
   2   0  -8  528.35   19.90
  -2   0   8  444.36   15.10
  -2   0   8  521.55   21.00
  -2   0   8  468.55   19.70
   1   0  -8 1166.68   32.70
  -1   0   8 1100.39   35.80
  -1   0   8 1129.49   33.40
  -1   0   8 1100.49   42.30
   0   0  -8 2151.38   53.29
   0   0   8 2139.89   60.29
   0   0  -8 2191.88   57.39
   0   0   8 2122.49   66.39
   0   0   8 2143.59   55.59
   1   0   8 1485.05   46.50
   1   0   8 1433.46   39.70
   1   0   8 1396.86   50.79
  -1   0  -8 1445.46   43.10
  -2   0  -8  116.19   13.70
   2   0   8   84.39    9.10
   2   0   8   81.39   15.40
   2   0   8   87.59   14.20
  -3   0  -8   94.79   14.00
   3   0   8  118.39   17.00
   3   0   8   92.39   16.90
   3   0   8  100.99   10.20
   4   0   8   27.30   12.70
  -4   0  -8   43.20   12.50
   4   0   8   30.50   14.40
   5   0   8  214.58   27.30
   5   0   8  190.08   21.70
  -5   0  -8  185.18   20.40
   6   0   8  126.79   21.20
   6   0   8  152.08   25.90
  -6   0  -8  148.09   20.10
   7   0   8  416.66   39.80
   7   0   8  414.56   34.00
  -7   0  -8  425.36   33.00
   8   0   8   18.30   17.20
   8   0   8   12.40   18.40
  -8   0  -8   30.40   16.80
  13  -1  -8   52.19   21.00
 -13  -1   8   46.70   17.20
 -13   1   8   51.49   17.10
  13   1  -8   56.59   21.40
  12  -1  -8   50.29   20.10
 -12  -1   8   43.50   16.00
 -12  -1   8   68.09   12.10
 -12   1   8   87.89   17.90
  12   1  -8   92.29   21.50
 -11  -1   8   27.70   14.80
 -11  -1   8   13.10    8.60
  11  -1  -8   25.40   17.50
 -11   1   8   32.60   13.20
  11   1  -8    0.50   15.00
  10  -1  -8  271.17   26.60
 -10  -1   8  320.57   18.70
 -10  -1   8  298.97   26.00
  10   1  -8  302.77   27.20
 -10   1   8  276.97   18.90
 -10   1   8  296.67   26.80
 -10   1   8  329.27   23.70
   9  -1  -8  728.73   37.30
  -9  -1   8  788.02   28.00
  -9  -1   8  797.12   35.40
  -9   1   8  723.23   36.20
  -9   1   8  821.02   33.10
   9   1  -8  782.22   37.10
  -9   1   8  749.03   24.90
   8  -1  -8  583.94   30.80
  -8  -1   8  627.84   22.80
  -8  -1   8  614.14   30.40
   8   1  -8  603.04   31.60
  -8   1   8  584.24   30.90
  -8   1   8  642.44   27.80
  -7  -1   8    6.90    4.80
  -7  -1   8   -6.20    8.40
  -7   1   8    2.90    9.20
   7   1  -8   -1.00    9.70
  -7   1   8    3.20    7.70
  -6  -1   8 1509.35   48.70
  -6  -1   8 1534.05   47.80
  -6  -1   8 1570.64   47.40
  -6  -1   8 1474.75   40.10
   6   1  -8 1526.95   49.60
  -6   1   8 1521.25   50.19
  -6   1   8 1553.94   45.70
   5  -1  -8  156.58    8.40
  -5  -1   8  165.58   16.30
  -5  -1   8  192.68   15.40
  -5  -1   8  169.18   14.90
  -5  -1   8  184.98    9.50
  -5  -1   8  177.28   20.50
  -5   1   8  176.18   13.50
   5   1  -8  209.78   17.20
  -5   1   8  130.09   14.50
  -4  -1   8  365.56   21.20
  -4  -1   8  381.16   19.90
  -4  -1   8  369.86   24.70
  -4  -1   8  354.56   14.00
  -4  -1   8  362.16   17.80
  -4   1   8  399.26   23.80
  -4   1   8  413.36   18.30
  -4   1   8  409.96   21.60
  -4   1   8  379.46   12.80
   4   1  -8  392.46   19.90
  -3  -1   8  184.08   16.00
  -3  -1   8  180.18   12.10
  -3  -1   8  146.59   18.10
  -3   1   8  207.68   13.80
  -3   1   8  173.48    9.40
  -3   1   8  191.08   15.30
   3   1  -8  185.68   13.60
  -3   1   8  193.18   18.90
  -2  -1   8   35.80    6.20
  -2  -1   8   27.90   11.80
  -2  -1   8   43.00   10.30
   2   1  -8   39.60    7.00
  -2   1   8   42.70   11.10
  -2   1   8   45.70    9.00
  -2   1   8   44.90    6.90
  -1  -1   8    6.10    4.10
  -1  -1   8    5.30   10.50
   1  -1  -8    7.50    4.50
  -1  -1   8    7.00    7.70
   1   1  -8    0.30    3.90
  -1   1   8    1.20    5.20
  -1   1   8    5.10    9.30
  -1   1   8    2.60    5.80
   0  -1   8  641.94   32.50
   0  -1   8  674.73   28.90
   0  -1   8  632.04   18.80
   0  -1  -8  638.24   22.80
   0   1   8  637.64   24.60
   0   1   8  639.74   31.60
   0   1  -8  630.34   17.70
   0   1   8  666.33   24.80
   1  -1   8  645.24   30.00
  -1  -1  -8  639.74   24.90
   1  -1   8  645.34   34.10
   1  -1   8  611.64   18.10
   1   1   8  618.94   24.60
   1   1   8  654.93   27.00
   1   1   8  656.03   32.30
   2  -1   8  229.88   20.50
  -2  -1  -8  217.38   17.40
   2  -1   8  274.27   25.80
   2   1   8  257.17   19.80
   2   1   8  257.67   23.20
  -2   1  -8  294.17   20.60
   2   1   8  293.37   17.00
   3  -1   8  219.88   21.40
   3  -1   8  213.38   23.00
  -3  -1  -8  220.58   19.60
   3   1   8  236.38   17.20
  -3   1  -8  250.77   21.90
   3   1   8  252.97   24.70
   4  -1   8 1613.14   61.69
  -4  -1  -8 1628.84   54.09
   4  -1   8 1597.54   57.99
   4   1   8 1576.64   49.10
   4   1   8 1624.84   60.39
  -4   1  -8 1661.33   55.79
  -5  -1  -8   98.29   17.60
   5  -1   8   65.19   18.60
   5  -1   8  117.39   20.30
   5   1   8   76.69   18.40
   5   1   8   55.39   12.30
  -5   1  -8   92.49   17.00
  -6  -1  -8   -9.70   11.40
   6  -1   8   -1.00   15.10
   6  -1   8    4.60   13.30
   6   1   8    6.90   14.40
  -6   1  -8   21.00   14.40
   7  -1   8  597.04   43.40
  -7  -1  -8  566.44   37.00
   7  -1   8  634.64   40.00
  -7   1  -8  577.04   38.50
   7   1   8  650.33   43.60
   8  -1   8   68.69   20.10
   8  -1   8   38.40   21.10
  -8  -1  -8   53.29   19.00
  -8   1  -8   24.00   18.90
   8   1   8   50.19   18.00
   8   1   8   64.19   21.70
  13  -2  -8   -6.90   18.80
 -13  -2   8   15.60   16.30
  13   2  -8   27.40   19.70
 -13   2   8   21.20   15.60
 -12  -2   8    8.50   10.80
  12  -2  -8    3.50   17.60
 -12  -2   8   24.00   16.50
  12   2  -8   13.20   16.80
 -12   2   8   19.80   13.50
 -12   2   8    7.70   15.30
 -11  -2   8  430.86   25.10
 -11  -2   8  453.85   31.50
  11  -2  -8  390.76   32.80
 -11   2   8  479.25   29.20
 -11   2   8  394.46   32.50
  11   2  -8  430.76   33.80
 -10  -2   8   45.70   11.00
 -10  -2   8   36.70   15.40
  10  -2  -8   43.40   16.80
 -10   2   8   69.49   13.10
 -10   2   8   42.70   14.70
  10   2  -8   26.70   15.40
  -9  -2   8   -5.00    6.70
  -9  -2   8   -3.10   11.00
  -9   2   8   12.40    8.50
   9   2  -8   -2.50   11.30
  -9   2   8   -8.70   11.30
  -8  -2   8  105.79   15.30
  -8  -2   8  128.69   12.70
   8   2  -8  125.09   17.40
  -8   2   8  115.29   17.60
  -8   2   8  136.79   13.10
  -7  -2   8  628.54   30.40
  -7  -2   8  605.04   29.70
  -7  -2   8  578.74   23.70
  -7   2   8  580.84   31.10
  -7   2   8  606.94   23.70
   7   2  -8  610.74   30.10
  -6  -2   8  624.04   29.70
  -6  -2   8  669.93   30.30
  -6  -2   8  648.84   24.30
  -6   2   8  629.34   30.80
   6   2  -8  678.63   30.10
  -6   2   8  662.23   23.70
  -5  -2   8   81.19   13.50
  -5  -2   8   71.39   13.20
   5   2  -8   68.29   11.50
  -5   2   8   57.79   12.20
  -5   2   8   77.19    8.60
  -4  -2   8   85.99   15.60
  -4  -2   8   63.69   12.90
  -4  -2   8   81.69   13.60
   4   2  -8   72.19   10.50
  -4   2   8   85.99   12.80
  -4   2   8   79.69    8.20
  -4   2   8   70.19   11.90
  -3  -2   8 1197.28   46.70
  -3  -2   8 1274.17   43.70
  -3   2   8 1220.88   43.00
  -3   2   8 1238.38   34.40
   3   2  -8 1235.18   37.80
  -3   2   8 1214.08   41.30
  -2  -2   8  256.77   24.20
   2  -2  -8  218.48   10.20
  -2  -2   8  219.38   20.10
   2   2  -8  216.08    8.90
   2   2  -8  238.38   13.40
  -2   2   8  214.98    9.30
  -2   2   8  227.08   19.80
  -2   2   8  239.88   17.10
  -1  -2   8    6.10   11.30
  -1  -2   8   13.50    9.60
   1  -2  -8   15.40    5.70
  -1   2   8   15.10    8.20
  -1   2   8   16.80    5.10
  -1   2   8   10.60    9.80
   1   2  -8   13.90    4.70
   0  -2  -8  487.35   20.50
   0  -2   8  479.95   30.40
   0  -2   8  523.05   28.20
   0   2  -8  485.55   15.30
   0   2   8  542.55   28.70
   0   2   8  518.55   24.10
   0   2   8  507.25   20.30
   1  -2   8  551.24   33.30
   1  -2   8  545.55   29.70
  -1  -2  -8  601.14   24.70
   1   2   8  630.24   31.50
   1   2   8  620.74   26.40
   2  -2   8   -3.90   10.10
   2  -2   8   -5.40   12.70
  -2  -2  -8   -3.20    8.20
   2   2   8   12.00    8.50
   2   2   8   13.40   11.40
  -3  -2  -8   29.80   10.80
   3  -2   8   13.00   12.40
   3  -2   8   24.60   14.40
   3   2   8   16.00   13.40
   3   2   8   15.80    9.50
   4  -2   8  132.89   23.00
   4  -2   8  104.89   19.00
  -4  -2  -8  111.69   16.50
   4   2   8   84.39   17.80
   4   2   8   82.79   14.40
  -5  -2  -8   95.89   17.30
   5  -2   8   85.59   21.40
   5  -2   8   98.09   20.40
   5   2   8   55.89   14.40
   5   2   8  105.09   20.10
   6  -2   8   36.20   16.60
  -6  -2  -8   -7.10   11.90
   6  -2   8   17.30   17.30
   6   2   8    4.20   15.30
  -7  -2  -8   81.99   18.50
   7  -2   8   72.99   19.80
   7  -2   8   39.50   20.20
   7   2   8   20.50   17.60
 -13  -3   8   33.30   16.30
 -13  -3   8   45.90   19.90
  13  -3  -8   51.19   21.80
 -13   3   8   17.10   18.30
  13   3  -8   50.19   21.50
  12  -3  -8   14.30   17.70
 -12  -3   8   24.40   18.30
 -12  -3   8    9.90   12.90
 -12   3   8   27.80   14.20
 -12   3   8   21.90   17.30
  12   3  -8   12.40   18.20
 -11  -3   8   45.00   13.70
 -11  -3   8   59.99   19.30
 -11   3   8   48.50   17.10
 -11   3   8   45.50   10.60
  11   3  -8   45.70   20.00
 -10  -3   8  111.19   19.20
 -10  -3   8  144.59   17.40
 -10   3   8  112.29   19.70
 -10   3   8   84.99   12.40
  10   3  -8  102.19   20.90
  -9  -3   8   14.30    9.70
  -9  -3   8   -9.30   11.60
  -9   3   8   -6.30   11.80
  -9   3   8    7.70    6.70
   9   3  -8    7.10   13.20
  -8  -3   8   21.90   12.60
  -8  -3   8   25.40   13.50
  -8  -3   8    6.20    8.80
  -8   3   8   13.50   11.90
  -8   3   8    6.40    6.00
   8   3  -8   15.30   12.40
  -7  -3   8    8.60   11.90
  -7  -3   8   22.80    9.30
  -7  -3   8   21.60   12.00
   7   3  -8   24.60   11.50
  -7   3   8   18.20    6.20
  -7   3   8    9.40   11.10
  -6  -3   8   12.50   10.20
  -6  -3   8   19.50   11.40
  -6  -3   8    3.70    8.60
   6   3  -8   -3.50    9.70
  -6   3   8    2.20   10.20
  -6   3   8    5.10    4.30
  -5  -3   8   31.60   11.90
  -5  -3   8   27.40   12.90
  -5   3   8    7.60   11.40
   5   3  -8   27.50   10.20
  -5   3   8   21.70    3.80
  -4  -3   8   40.60   13.90
  -4  -3   8   32.10   12.40
   4  -3  -8   65.29    6.30
  -4  -3   8   52.39   13.10
  -4   3   8   46.20   12.30
  -4   3   8   58.49    4.50
   4   3  -8   57.89   10.40
  -4   3   8   58.49   10.90
  -3  -3   8   65.49   14.10
  -3  -3   8   72.99   15.40
   3  -3  -8   85.89    7.60
  -3   3   8   80.59   11.80
   3   3  -8   86.49   11.20
  -3   3   8   86.29   14.40
  -2  -3   8  170.48   20.60
  -2  -3   8  120.39   18.60
   2  -3  -8  122.39   10.60
   2   3  -8  113.39   11.40
  -2   3   8  138.99   15.30
  -2   3   8  123.59    6.70
  -2   3   8  109.09   14.70
  -1  -3   8  148.99   19.40
  -1  -3   8  141.19   20.40
   1  -3  -8  123.69   11.60
  -1   3   8  120.29   15.50
  -1   3   8  111.09    8.10
   1   3  -8  100.89    9.60
  -1   3   8  131.09   15.40
   0  -3  -8  155.68   13.70
   0  -3   8  161.08   20.90
   0  -3   8  133.29   19.40
   0   3   8  138.49   16.70
   0   3  -8  133.59    8.90
   0   3   8  123.49   15.10
   1  -3   8   13.70   15.30
   1  -3   8    0.50   11.80
  -1  -3  -8    8.00    8.00
   1   3   8    1.40   10.20
   1   3   8   11.90    9.90
   2  -3   8    9.80   15.60
  -2  -3  -8   16.40   10.20
   2  -3   8   27.50   15.30
   2   3   8   25.40   11.00
   2   3   8   43.20   13.80
   3  -3   8  121.09   20.10
   3  -3   8   89.39   20.60
  -3  -3  -8  101.09   16.10
   3   3   8  113.79   16.50
   3   3   8  112.89   18.80
   4  -3   8   18.10   17.20
   4  -3   8   23.60   16.40
  -4  -3  -8   41.90   13.60
   4   3   8    2.30   13.00
   4   3   8   21.60   12.90
   5  -3   8  170.58   27.00
   5  -3   8  131.89   25.10
  -5  -3  -8   97.39   18.00
   5   3   8   82.99   17.40
   5   3   8   71.89   18.50
   6  -3   8  -31.60   14.90
  -6  -3  -8  -16.60   12.10
   6  -3   8    2.90   18.70
   6   3   8  -16.20   15.00
   6   3   8  -41.60   12.90
   7  -3   8   21.50   20.40
  -7  -3  -8   19.30   15.20
   7  -3   8  -21.10   19.20
   7   3   8   35.70   18.70
   7   3   8  -45.70   14.70
 -12  -4   8   -1.00   17.30
 -12  -4   8   44.90   15.90
  12   4  -8   -4.40   17.60
 -12   4   8   14.40   16.70
 -11  -4   8   59.49   16.10
 -11  -4   8   15.50   16.90
  11   4  -8   22.60   17.40
 -11   4   8   16.00   16.10
 -10  -4   8  185.78   21.20
 -10  -4   8  219.78   26.50
  10   4  -8  216.48   26.30
 -10   4   8  167.88   24.70
  -9  -4   8   81.19   18.90
  -9  -4   8   64.09   15.40
  -9   4   8   66.49   17.30
   9   4  -8   51.09   16.70
  -8  -4   8   18.40   14.50
  -8  -4   8   -1.90   12.40
  -8  -4   8   18.90   11.50
  -8   4   8   26.70   13.70
   8   4  -8   25.90   13.20
  -7  -4   8  210.78   24.30
  -7  -4   8  293.37   25.90
  -7  -4   8  209.68   20.80
  -7   4   8  290.87   28.20
   7   4  -8  223.88   22.70
  -6  -4   8   54.19   15.70
  -6  -4   8   27.90   13.30
  -6   4   8   63.69   15.80
   6   4  -8   35.40   12.80
  -5  -4   8    6.90   12.50
  -5  -4   8    4.60   12.10
   5   4  -8   -5.50    7.90
  -5   4   8   14.60   12.30
  -4  -4   8  431.76   29.40
  -4  -4   8  498.45   31.60
  -4   4   8  443.46   28.60
   4   4  -8  457.05   24.40
  -3  -4   8   45.30   15.70
  -3  -4   8   47.50   17.60
  -3  -4   8   57.29   16.30
   3  -4  -8   38.30    8.20
   3   4  -8   55.39   11.00
  -3   4   8   58.69   13.60
  -3   4   8   53.29    9.20
  -2  -4   8   51.29   14.80
   2  -4  -8   42.70    9.20
  -2  -4   8   35.50   14.60
  -2   4   8   34.00    8.60
   2   4  -8   36.80    8.80
  -2   4   8   34.60   12.20
  -1  -4   8  698.33   38.40
  -1  -4   8  705.53   38.70
   1  -4  -8  698.83   27.30
  -1   4   8  693.63   29.40
  -1   4   8  700.63   33.40
   1   4  -8  704.13   26.00
   0  -4  -8   63.59   11.40
   0  -4   8   59.19   16.90
   0  -4   8   70.09   17.70
   0   4   8   80.79   13.40
   0   4   8   63.89   14.00
   0   4  -8   76.79    8.90
   1  -4   8   27.10   16.20
  -1  -4  -8    9.80    9.90
   1  -4   8    1.70   13.90
   1   4   8   -2.80   10.00
   1   4   8    7.40   10.80
   2  -4   8  164.88   24.90
   2  -4   8  171.78   25.30
  -2  -4  -8  211.88   20.30
   2   4   8  196.48   21.60
   2   4   8  180.48   20.20
   3  -4   8   51.19   18.40
  -3  -4  -8   68.69   15.00
   3  -4   8   61.89   21.00
   3   4   8   79.09   17.20
   3   4   8   56.09   16.10
   4  -4   8   54.59   22.10
  -4  -4  -8   53.89   15.80
   4  -4   8   61.19   22.50
   4   4   8   30.50   15.10
   4   4   8   38.70   15.40
   5  -4   8   19.10   21.40
  -5  -4  -8   26.90   15.20
   5  -4   8   13.40   21.10
   5   4   8   16.90   15.60
   5   4   8   29.30   15.80
   6  -4   8   32.70   20.00
   6  -4   8  -11.20   22.00
  -6  -4  -8    5.80   15.30
   6   4   8    4.60   16.90
   6   4   8  -15.50   15.50
 -10  -5   8   16.30   17.00
 -10  -5   8    7.10   14.70
 -10   5   8   -7.70   14.80
  10   5  -8   13.60   15.80
  -9  -5   8  259.67   28.10
  -9  -5   8  273.37   26.30
   9   5  -8  229.28   25.00
  -9   5   8  252.87   29.70
  -8  -5   8  378.86   31.70
  -8  -5   8  368.46   34.00
  -8  -5   8  331.17   28.40
  -8   5   8  323.47   30.00
   8   5  -8  303.97   28.60
  -7  -5   8   14.50   14.80
  -7  -5   8   28.00   16.70
  -7  -5   8   34.90   15.30
   7   5  -8   22.50   13.30
  -7   5   8   31.40   16.10
  -6  -5   8  529.05   36.80
  -6  -5   8  480.85   33.40
  -6   5   8  505.25   34.10
   6   5  -8  518.85   30.20
  -5  -5   8  129.99   22.30
  -5  -5   8  128.69   21.30
  -5   5   8  173.58   21.50
   5   5  -8  122.29   16.80
  -4  -5   8   27.70   14.80
  -4  -5   8   28.00   16.40
  -4   5   8   36.90   15.00
   4   5  -8   28.10   11.60
  -3  -5   8  157.58   22.20
  -3  -5   8  154.48   23.40
   3   5  -8  177.18   18.30
  -3   5   8  170.08   21.60
  -2  -5   8   34.40   16.20
   2  -5  -8   43.60   13.00
  -2  -5   8   53.69   17.00
   2   5  -8   34.40   10.20
  -2   5   8   57.09   15.40
  -1  -5   8   84.79   20.60
  -1  -5   8   56.19   17.10
   1  -5  -8   55.39   12.00
   1   5  -8   41.60    9.70
  -1   5   8   41.30   14.00
   0  -5  -8   19.70   10.80
   0  -5   8    8.50   16.30
   0  -5   8    9.50   13.70
   0   5   8   15.50   11.90
  -1  -5  -8  220.18   20.20
   1  -5   8  229.48   26.40
   1  -5   8  231.58   30.20
   1   5   8  207.08   22.30
   2  -5   8  328.37   33.10
   2  -5   8  237.68   30.40
  -2  -5  -8  300.97   25.50
   2   5   8  322.87   27.90
   3  -5   8    9.70   17.20
   3  -5   8    6.70   19.20
  -3  -5  -8    1.80   12.90
   3   5   8   -9.30   12.70
   4  -5   8  382.16   41.70
   4  -5   8  255.27   32.60
  -4  -5  -8  323.67   29.60
   4   5   8  284.37   27.00
  -5  -5  -8  148.99   22.50
   5  -5   8  247.88   36.20
   5   5   8  202.58   26.00
  -9  -6   8   13.60   16.50
  -9  -6   8   13.60   17.30
  -9   6   8   14.90   17.80
   9   6  -8   25.70   17.30
  -8  -6   8    8.60   17.20
  -8  -6   8   13.60   15.70
  -8  -6   8   24.10   15.90
   8   6  -8   -4.90   13.90
  -8   6   8   24.70   17.40
  -7  -6   8   20.10   16.70
  -7  -6   8   29.70   17.90
  -7  -6   8   -3.20   15.50
   7   6  -8   20.90   14.80
  -7   6   8   21.80   15.40
  -6  -6   8   80.39   19.50
  -6  -6   8   25.70   18.10
  -6  -6   8   33.60   17.90
  -6   6   8   77.99   20.10
   6   6  -8   53.49   16.20
  -5  -6   8   13.80   15.70
  -5  -6   8   41.70   17.80
   5   6  -8   28.60   14.60
  -5   6   8   24.50   15.00
  -4  -6   8  112.79   21.80
  -4  -6   8   65.29   22.30
  -4   6   8   89.09   18.70
   4   6  -8   79.19   16.60
  -3  -6   8  544.85   39.30
  -3  -6   8  564.84   37.90
  -3   6   8  527.65   34.10
   3   6  -8  528.15   30.80
  -2  -6   8    1.10   17.70
  -2  -6   8   17.50   18.60
  -2   6   8   14.80   13.60
   2   6  -8   14.10   11.30
  -1  -6   8  245.58   30.20
   1   6  -8  326.17   21.40
  -1   6   8  380.06   30.60
   0  -6   8  127.69   26.30
   0   6   8  153.38   21.40
   1  -6   8   87.39   23.90
  -1  -6  -8   74.59   21.90
   1   6   8   61.29   16.90
  -2  -6  -8   94.09   19.10
   2  -6   8   66.89   25.50
   2   6   8   75.99   18.00
  -3  -6  -8    0.40   13.60
   3  -6   8  -10.80   20.70
   3   6   8    9.90   14.70
  -5  -7   8    2.80   17.90
  -5  -7   8   17.30   17.50
   5   7  -8    1.10   14.00
  -5   7   8   26.90   18.70
  -4  -7   8  144.99   28.30
  -4  -7   8  123.49   22.80
  -4   7   8  130.69   22.50
   4   7  -8  124.09   20.10
  -3  -7   8    1.50   16.70
  -3  -7   8    7.20   17.30
   3   7  -8  -11.80   13.30
  -3   7   8  -18.00   13.30
  -2  -7   8   82.19   24.70
  -2  -7   8   62.99   21.40
  -2   7   8   97.49   19.60
   2   7  -8   60.09   15.10
  -1  -7   8   20.00   20.90
  -1  -7   8   -0.60   19.40
  -1   7   8   67.39   18.00
   0  -7   8  179.88   31.80
   0   7   8  137.39   22.00
 -13   0   9   18.60   16.30
  13   0  -9  -10.00   16.60
 -12   0   9  -11.30   12.40
  12   0  -9   18.60   16.20
 -11   0   9   -0.70   11.90
  11   0  -9   -7.30   14.50
 -10   0   9    2.20   10.90
  10   0  -9    4.80   14.10
   9   0  -9   11.60   13.40
  -9   0   9  -10.70   10.80
  -9   0   9   -7.20    9.50
  -8   0   9    1.60   10.60
  -8   0   9   -3.70    8.90
   8   0  -9  -18.00    9.40
  -7   0   9    0.20    8.40
   7   0  -9   12.60   10.00
  -7   0   9    6.30    8.60
  -6   0   9    1.50    5.30
   6   0  -9    0.00    8.60
  -6   0   9  -10.90    7.60
  -6   0   9   12.80    8.40
   5   0  -9   -4.00    8.30
  -5   0   9   -5.20    6.90
  -5   0   9    2.60    5.40
  -5   0   9   -5.20    9.50
  -5   0   9   -6.00    7.20
  -4   0   9   -5.70    7.30
   4   0  -9   -8.40    6.80
  -4   0   9   -5.80    5.10
  -4   0   9    7.30    7.40
  -4   0   9   -6.90    8.20
  -3   0   9    0.10    6.30
  -3   0   9   -5.10    8.90
   3   0  -9   -1.60    6.20
  -3   0   9   -0.60    6.70
  -2   0   9   14.00   10.60
  -2   0   9    9.40    6.10
   2   0  -9   -1.30    5.30
  -2   0   9    5.20    6.70
  -2   0   9    2.10    3.10
  -1   0   9    3.80    5.50
   1   0  -9    3.70    4.60
  -1   0   9   -1.10    7.40
  -1   0   9    0.00   11.00
   0   0   9    0.80    5.30
   0   0   9    5.60   10.70
   0   0  -9   -0.90    3.20
   0   0   9   -4.00    7.90
   0   0  -9  -10.90    5.90
   1   0   9    2.30   11.50
  -1   0  -9  -12.10    6.70
   1   0   9   11.00    5.60
   1   0   9    3.40    8.20
   2   0   9   -0.60    9.30
  -2   0  -9  -12.00    7.20
   2   0   9  -15.50   11.00
   2   0   9    9.40    5.90
   3   0   9   -1.30   10.80
  -3   0  -9   -3.50    9.50
   3   0   9    9.90   14.00
   4   0   9    2.00   11.30
  -4   0  -9   -6.90    9.90
   4   0   9   -1.60   13.70
   5   0   9   -4.50   15.70
   5   0   9   12.50   12.90
  -5   0  -9    5.50   12.90
   6   0   9    4.60   17.90
  -6   0  -9   13.70   13.70
   6   0   9   -3.30   13.40
   7   0   9   -6.50   16.50
   7   0   9   23.10   15.60
  -7   0  -9   15.40   15.30
 -13  -1   9  110.99   20.90
  13  -1  -9  100.99   23.40
  13   1  -9   87.89   23.20
 -13   1   9   85.89   19.30
 -12  -1   9    4.00   14.30
  12  -1  -9   12.40   17.90
 -12   1   9   -0.10   13.50
  12   1  -9    7.50   17.00
  11  -1  -9   66.09   19.20
 -11  -1   9   43.00   15.10
 -11   1   9   45.70   17.10
  11   1  -9   59.39   18.60
 -11   1   9   60.79   14.20
  10  -1  -9  335.87   28.80
 -10  -1   9  396.96   27.00
 -10  -1   9  407.16   27.90
 -10   1   9  316.57   24.50
 -10   1   9  296.67   27.20
  10   1  -9  379.16   29.10
   9  -1  -9   62.79   16.70
  -9  -1   9   72.49   14.70
  -9  -1   9   52.09    8.10
  -9   1   9   51.89   12.30
   9   1  -9   54.49   15.30
  -9   1   9   34.50   13.40
  -8  -1   9  170.88   11.20
   8  -1  -9  226.68   22.20
  -8  -1   9  206.88   20.60
  -8   1   9  194.18   21.40
  -8   1   9  163.38   16.00
   8   1  -9  154.98   19.50
  -7  -1   9  274.57   20.60
  -7  -1   9  261.87   12.10
  -7  -1   9  296.47   19.90
  -7   1   9  267.47   22.90
  -7   1   9  296.67   19.10
   7   1  -9  274.27   21.90
  -6  -1   9   92.59   13.50
  -6  -1   9   90.09   12.10
  -6  -1   9   79.79   12.10
  -6  -1   9   94.19    7.40
  -6   1   9   89.89   11.70
   6   1  -9  100.89   14.40
  -6   1   9  120.29   16.10
  -5  -1   9    6.60    8.80
  -5  -1   9    3.90    7.30
  -5  -1   9  -11.10    9.80
  -5  -1   9    3.00    3.70
  -5  -1   9   10.50    7.30
   5   1  -9   10.70    8.60
  -5   1   9   18.20    7.60
  -5   1   9    3.40    9.80
  -5   1   9    0.30    8.60
  -4  -1   9   15.30   10.70
  -4  -1   9    4.00    3.10
  -4  -1   9   -1.70    7.20
  -4  -1   9    4.50    6.10
  -4  -1   9    2.20   10.80
  -4   1   9    6.80    6.90
  -4   1   9    5.20    9.30
  -4   1   9   11.60    8.50
  -4   1   9    6.70    3.50
   4   1  -9    4.30    7.30
  -3  -1   9  138.69   11.60
  -3  -1   9  163.78   16.50
  -3  -1   9  111.39   18.30
   3   1  -9  146.19   12.90
  -3   1   9  153.88   18.60
  -3   1   9  143.79   14.70
  -3   1   9  126.49    9.50
  -2  -1   9   44.00   13.70
  -2  -1   9   62.89    7.80
  -2  -1   9   60.09   12.00
  -2   1   9   59.09    8.40
  -2   1   9   40.80   12.60
  -2   1   9   74.49   11.10
   2   1  -9   63.39    8.50
  -1  -1   9  314.17   26.80
  -1  -1   9  357.56   21.90
   1  -1  -9  323.07   14.60
  -1  -1   9  322.57   13.70
  -1   1   9  358.76   17.50
  -1   1   9  370.06   26.50
  -1   1   9  359.86   19.00
   1   1  -9  334.07   13.60
   0  -1  -9  331.67   17.10
   0  -1   9  383.96   23.50
   0  -1   9  348.67   27.70
   0   1   9  334.17   18.50
   0   1   9  335.07   26.20
   0   1  -9  343.27   10.60
   0   1   9  371.76   19.20
   1  -1   9   13.60   13.70
   1  -1   9   15.70   10.70
  -1  -1  -9   16.50    7.70
   1   1   9    1.00    6.90
   1   1   9    8.70    8.20
   1   1   9    1.50   11.60
   2  -1   9  237.18   27.00
  -2  -1  -9  223.68   18.20
   2  -1   9  245.38   22.80
   2   1   9  196.98   22.70
   2   1   9  227.98   16.80
   2   1   9  227.88   20.10
   3  -1   9  173.48   20.80
  -3  -1  -9  159.78   17.10
   3  -1   9  151.28   23.00
   3   1   9  150.48   14.40
   3   1   9  154.98   17.90
   3   1   9  138.09   20.50
  -3   1  -9  129.69   17.20
   4  -1   9   10.40   14.50
   4  -1   9   30.90   14.20
  -4  -1  -9   19.70   11.90
  -4   1  -9    5.20   12.50
   4   1   9   10.70   15.00
   4   1   9   25.00   11.00
   4   1   9   17.50   11.90
  -5  -1  -9   25.30   13.70
   5  -1   9    4.80   14.20
   5  -1   9   20.90   17.10
   5   1   9   19.00   13.20
  -5   1  -9    8.90   13.80
   5   1   9   24.90   16.40
  -6  -1  -9   32.60   14.90
   6  -1   9   19.10   15.60
   6  -1   9    4.40   16.80
  -6   1  -9    0.60   15.90
   6   1   9   23.00   17.20
   6   1   9   17.50   14.80
   7  -1   9  -10.60   15.80
   7  -1   9   -6.80   18.10
  -7  -1  -9   -9.80   13.90
  -7   1  -9   -0.30   16.50
   7   1   9  -31.60   15.30
   7   1   9    1.80   14.20
 -13  -2   9  319.27   30.90
  13  -2  -9  321.37   34.10
  13   2  -9  324.27   34.90
 -13   2   9  276.27   26.30
  12  -2  -9   41.20   18.80
 -12  -2   9   24.50   16.80
 -12   2   9   25.30   14.30
  12   2  -9   23.10   17.80
 -12   2   9   13.90   15.40
 -11  -2   9    0.10    9.50
 -11  -2   9    8.90   14.40
  11  -2  -9   -1.90   15.50
 -11   2   9    7.50   11.30
 -11   2   9   -4.90   14.10
  11   2  -9   17.80   15.00
 -10  -2   9   12.80    8.10
  10  -2  -9   29.60   16.80
 -10  -2   9   15.50   14.00
 -10   2   9   13.00   14.40
 -10   2   9   -4.10    9.10
  10   2  -9   12.60   14.80
  -9  -2   9   89.89   16.40
  -9  -2   9   74.69   10.50
  -9   2   9   81.69   17.70
   9   2  -9   76.19   17.70
  -9   2   9   67.99   11.30
  -8  -2   9  143.79   17.90
  -8  -2   9  172.68   19.30
  -8  -2   9  175.48   13.70
  -8   2   9  187.18   20.80
  -8   2   9  175.78   15.30
   8   2  -9  192.88   21.50
  -7  -2   9  268.67   21.80
  -7  -2   9  244.48   14.90
  -7  -2   9  225.48   20.80
  -7   2   9  239.58   15.60
   7   2  -9  260.17   21.90
  -7   2   9  255.67   23.50
  -6  -2   9  901.31   29.60
  -6  -2   9  857.11   36.80
  -6  -2   9  957.70   37.70
   6   2  -9  940.41   36.90
  -6   2   9  867.71   37.90
  -6   2   9  933.11   30.00
  -5  -2   9  661.03   31.40
  -5  -2   9  667.33   31.20
  -5  -2   9  683.13   36.80
  -5   2   9  656.53   31.50
  -5   2   9  661.13   31.90
   5   2  -9  717.63   29.40
  -5   2   9  682.43   24.10
  -4  -2   9   23.30   12.40
  -4  -2   9   30.10   12.50
  -4  -2   9   30.70   11.30
  -4   2   9   40.40   11.60
  -4   2   9   28.70    6.70
   4   2  -9   38.20    9.00
  -4   2   9   18.50   10.90
  -3  -2   9 1648.14   54.59
  -3  -2   9 1664.03   59.79
  -3   2   9 1740.23   55.69
  -3   2   9 1713.13   52.99
  -3   2   9 1633.04   45.30
   3   2  -9 1638.84   48.00
  -2  -2   9   81.99   16.60
   2  -2  -9   95.79    7.80
  -2  -2   9  122.19   16.80
  -2   2   9  107.39   13.80
   2   2  -9  107.49   10.20
  -2   2   9   87.19   15.20
  -2   2   9  101.79    7.80
  -1  -2   9   31.20   14.80
  -1  -2   9   47.60   12.40
   1  -2  -9   44.10    7.10
  -1   2   9   54.39   11.10
   1   2  -9   41.80    6.10
  -1   2   9   46.40    6.90
  -1   2   9   50.59   13.50
   0  -2  -9  466.85   20.40
   0  -2   9  459.45   32.40
   0  -2   9  501.85   29.20
   0   2   9  478.15   20.40
   0   2   9  495.35   24.50
   0   2   9  475.15   29.80
   1  -2   9   42.50   14.20
  -1  -2  -9   38.00    9.30
   1  -2   9   44.10   17.20
   1   2   9   36.30   10.60
   1   2   9   49.00    9.70
   1   2   9   38.40   14.20
   2  -2   9  300.67   26.50
  -2  -2  -9  267.57   19.70
   2  -2   9  301.57   31.10
   2   2   9  286.17   20.40
   2   2   9  244.18   24.50
  -3  -2  -9    5.50    9.70
   3  -2   9  -11.30   12.20
   3  -2   9   -4.20   15.20
   3   2   9    3.10   13.50
   3   2   9    6.90    9.30
   4  -2   9   12.90   14.70
  -4  -2  -9   30.90   12.50
   4  -2   9   27.30   18.50
   4   2   9   13.90   15.50
   4   2   9   25.00   11.40
   5  -2   9  717.23   46.90
  -5  -2  -9  782.02   38.60
   5  -2   9  815.72   44.30
   5   2   9  706.63   34.40
   5   2   9  786.22   45.10
   6  -2   9    6.30   15.50
   6  -2   9  -23.50   18.50
  -6  -2  -9    4.50   14.20
   6   2   9    1.20   16.10
   7  -2   9  139.99   24.80
  -7  -2  -9  177.78   24.70
   7  -2   9  110.89   25.70
   7   2   9   99.79   24.40
 -12  -3   9   23.30   16.60
  12  -3  -9   19.80   18.90
 -12   3   9   14.50   15.70
  12   3  -9   -1.30   18.00
 -11  -3   9   98.79   15.30
 -11  -3   9   85.29   20.00
 -11   3   9   50.29   16.90
  11   3  -9   53.69   20.00
 -10  -3   9 1051.79   39.80
 -10  -3   9 1074.99   47.90
  10   3  -9 1013.40   47.60
 -10   3   9 1063.29   48.50
  -9  -3   9  156.78   20.90
  -9  -3   9  189.68   17.60
   9   3  -9  215.78   24.20
  -9   3   9  181.68   24.10
  -9   3   9  211.48   22.30
  -8  -3   9  274.07   26.00
  -8  -3   9  268.97   19.20
  -8  -3   9  280.57   26.80
   8   3  -9  258.87   25.40
  -8   3   9  237.18   23.60
  -8   3   9  270.87   19.20
  -7  -3   9  505.45   30.90
  -7  -3   9  485.35   23.50
  -7  -3   9  524.05   31.00
  -7   3   9  466.35   21.60
   7   3  -9  470.85   29.10
  -7   3   9  453.55   30.30
  -6  -3   9  364.76   26.30
  -6  -3   9  437.66   28.10
  -6  -3   9  380.56   21.50
   6   3  -9  400.76   24.80
  -6   3   9  423.56   27.90
  -5  -3   9   21.80   13.20
  -5  -3   9   34.70   12.60
  -5   3   9   29.70   12.30
   5   3  -9   49.80   11.60
  -4  -3   9   82.99   15.90
  -4  -3   9   85.59   18.30
  -4  -3   9  120.89   18.40
  -4   3   9  103.39   15.90
   4   3  -9   84.59   12.00
  -4   3   9   92.29   13.10
  -3  -3   9   62.59   16.30
  -3  -3   9   42.40   13.60
   3   3  -9   57.69    9.90
  -3   3   9   43.70   11.20
  -3   3   9   44.10   12.60
  -2  -3   9  352.66   27.70
  -2  -3   9  369.56   30.90
  -2   3   9  399.16   24.70
   2   3  -9  346.27   17.10
  -2   3   9  339.17   16.40
  -2   3   9  347.57   24.00
  -1  -3   9  314.67   29.90
  -1  -3   9  339.47   26.60
   1  -3  -9  324.67   16.90
  -1   3   9  346.37   25.30
  -1   3   9  329.07   23.30
   1   3  -9  299.67   14.50
   0  -3   9 1323.87   54.49
   0  -3   9 1208.28   50.19
   0  -3  -9 1218.58   39.80
   0   3   9 1301.67   48.80
   0   3   9 1286.97   45.20
   0   3   9 1294.37   38.00
   1  -3   9   24.10   15.00
  -1  -3  -9    3.50    9.00
   1  -3   9   14.80   16.50
   1   3   9    9.40   10.80
   1   3   9   -0.90   12.40
  -2  -3  -9  858.11   35.50
   2  -3   9  914.91   45.40
   2  -3   9  972.20   49.00
   2   3   9  878.91   41.80
   2   3   9  871.31   37.00
   3  -3   9  379.86   35.50
  -3  -3  -9  317.87   25.10
   3  -3   9  344.17   32.60
   3   3   9  287.17   23.70
   3   3   9  338.47   30.20
   4  -3   9  175.48   26.10
  -4  -3  -9  105.89   17.00
   4  -3   9  146.89   28.00
   4   3   9  135.09   22.00
   4   3   9  137.99   18.60
   5  -3   9   68.09   20.70
   5  -3   9   27.40   22.40
  -5  -3  -9   34.40   14.50
   5   3   9   22.90   14.20
   5   3   9   23.80   17.80
   6  -3   9   -2.20   21.50
   6  -3   9   32.50   18.70
  -6  -3  -9   39.30   16.10
   6   3   9    7.90   17.60
   6   3   9    3.00   14.40
 -11  -4   9   80.89   21.30
 -11  -4   9   62.19   15.60
  11   4  -9   61.39   19.20
 -11   4   9   37.40   18.90
 -10  -4   9   18.60   12.00
 -10  -4   9   21.50   17.00
 -10   4   9   32.90   16.00
  10   4  -9   34.00   17.70
  -9  -4   9   21.70   15.10
  -9  -4   9    0.70   10.90
  -9   4   9   -0.60   12.70
   9   4  -9   -5.80   12.60
  -8  -4   9   37.60   12.60
  -8  -4   9   34.00   15.80
  -8  -4   9   31.00   15.30
  -8   4   9   28.70   16.60
   8   4  -9   23.90   13.50
  -7  -4   9  414.66   30.70
  -7  -4   9  496.05   32.70
  -7  -4   9  435.96   27.50
   7   4  -9  452.35   28.80
  -7   4   9  433.96   32.70
  -6  -4   9  480.45   33.30
  -6  -4   9  438.46   30.70
  -6   4   9  500.65   32.00
   6   4  -9  475.45   27.70
  -5  -4   9  191.98   23.10
  -5  -4   9  189.38   22.00
   5   4  -9  233.68   20.20
  -5   4   9  198.48   21.40
  -4  -4   9  119.89   20.00
  -4  -4   9  101.29   19.50
  -4   4   9  116.49   19.00
   4   4  -9  108.89   14.80
  -3  -4   9 1414.46   56.19
  -3  -4   9 1546.15   58.99
   3   4  -9 1476.65   46.60
  -3   4   9 1412.76   45.90
  -3   4   9 1364.46   51.89
  -2  -4   9   33.00   15.70
  -2  -4   9   26.20   15.10
   2   4  -9   25.00    7.50
  -2   4   9   15.10   11.60
  -2   4   9   24.40    8.80
  -1  -4   9   -7.40   13.00
  -1  -4   9    5.90   13.50
   1   4  -9    7.00    5.60
  -1   4   9   15.10   11.10
  -1   4   9    3.00    8.20
   0  -4   9  362.26   32.50
   0  -4  -9  422.26   23.20
   0  -4   9  363.16   33.40
   0   4   9  356.96   25.90
   0   4   9  417.86   27.60
   1  -4   9  386.66   34.10
  -1  -4  -9  436.36   25.40
   1  -4   9  502.85   37.70
   1   4   9  380.16   28.10
   1   4   9  410.16   28.60
   2  -4   9  245.58   29.10
   2  -4   9  192.18   27.40
  -2  -4  -9  269.87   23.40
   2   4   9  248.38   23.20
   2   4   9  274.87   25.40
  -3  -4  -9   -1.90   11.40
   3  -4   9   -4.10   19.40
   3  -4   9    6.70   16.00
   3   4   9    5.00   12.60
   3   4   9  -15.00   14.10
   4  -4   9   45.40   22.80
   4  -4   9   11.20   18.10
  -4  -4  -9   52.19   15.80
   4   4   9   32.60   14.30
   4   4   9   24.70   16.70
  -5  -4  -9  579.04   36.80
   5  -4   9  529.65   44.80
   5  -4   9  527.35   48.70
   5   4   9  591.94   40.80
   5   4   9  543.25   34.90
 -10  -5   9  342.37   29.30
 -10  -5   9  283.77   29.10
 -10   5   9  276.37   29.80
  10   5  -9  278.57   28.60
  -9  -5   9  297.37   30.50
  -9  -5   9  241.78   24.80
  -9   5   9  240.38   28.80
   9   5  -9  233.98   27.90
  -8  -5   9    5.90   15.10
  -8  -5   9   24.20   13.80
  -8  -5   9   14.90   15.40
  -8   5   9   29.80   17.10
   8   5  -9   -2.30   13.30
  -7  -5   9   26.00   16.50
  -7  -5   9   23.40   14.80
  -7  -5   9   26.50   16.50
  -7   5   9   20.10   14.70
   7   5  -9    4.10   11.80
  -6  -5   9  477.75   36.30
  -6  -5   9  444.46   33.30
   6   5  -9  489.45   30.50
  -6   5   9  479.75   34.60
  -5  -5   9  157.48   23.90
  -5  -5   9  110.49   22.10
   5   5  -9  145.59   19.10
  -5   5   9  114.89   21.20
  -4  -5   9   28.20   16.50
  -4  -5   9   30.60   16.10
   4   5  -9   21.40   11.10
  -4   5   9   16.50   14.30
  -3  -5   9   11.10   14.10
  -3  -5   9   36.30   18.00
  -3   5   9   12.80   13.80
   3   5  -9   13.40    9.90
  -2  -5   9  264.67   28.90
  -2  -5   9  329.27   31.80
   2   5  -9  358.16   20.70
  -2   5   9  282.97   25.80
  -1  -5   9   12.10   15.40
  -1  -5   9  -10.70   14.70
  -1   5   9   11.30   12.20
   0  -5   9   40.50   17.20
   0  -5   9    3.20   16.60
   0   5   9   28.10   14.10
   1  -5   9   28.70   17.70
   1  -5   9  -14.00   16.50
   1   5   9   -2.90   12.70
   2  -5   9   68.99   21.30
   2  -5   9   58.59   23.00
   2   5   9   30.20   15.50
   3  -5   9   30.50   21.20
   3  -5   9   13.00   19.60
  -3  -5  -9   36.50   18.70
   3   5   9   30.80   15.70
  -4  -5  -9  146.39   27.40
   4  -5   9  137.69   36.10
   4  -5   9  244.78   35.50
   4   5   9  186.28   24.10
  -8  -6   9   52.39   18.40
  -8  -6   9   51.09   19.80
  -8  -6   9   62.79   20.80
   8   6  -9   38.40   16.10
  -8   6   9   43.70   19.50
  -7  -6   9  175.18   27.40
  -7  -6   9  155.78   23.60
  -7  -6   9  142.29   24.00
  -7   6   9  224.48   28.80
   7   6  -9  188.08   25.10
  -6  -6   9   -6.20   16.70
  -6  -6   9  -10.90   15.10
  -6   6   9   -4.30   14.10
   6   6  -9    7.70   13.60
  -5  -6   9  116.79   23.10
  -5  -6   9   74.09   20.80
  -5   6   9   99.09   20.50
   5   6  -9   62.69   16.10
  -4  -6   9   66.09   20.10
  -4  -6   9   71.69   21.90
   4   6  -9   71.59   16.40
  -4   6   9   63.99   17.40
  -3  -6   9  115.39   24.00
  -3  -6   9  109.59   23.90
  -3   6   9  103.49   21.50
   3   6  -9  101.09   16.50
  -2  -6   9  450.45   38.20
  -2  -6   9  439.86   37.50
  -2   6   9  498.15   34.20
  -1  -6   9    3.10   17.70
  -1   6   9   -0.90   13.40
   0  -6   9   48.30   22.40
   0   6   9   35.80   16.40
   1  -6   9  397.66   40.00
   1   6   9  547.65   36.00
   2  -6   9   -5.10   21.70
   2   6   9   16.60   16.10
 -13   0  10   70.29   18.70
  13   0 -10   79.89   22.30
 -12   0  10  234.38   24.80
  12   0 -10  268.47   31.00
  11   0 -10   62.79   19.40
 -11   0  10   56.59   15.40
  10   0 -10  397.46   30.60
 -10   0  10  410.76   28.40
  -9   0  10  435.26   28.80
   9   0 -10  435.06   30.10
  -9   0  10  415.06   26.40
   8   0 -10  964.90   41.90
  -8   0  10 1099.79   42.60
  -8   0  10 1074.59   40.50
  -7   0  10 1130.39   42.20
  -7   0  10 1084.89   39.90
   7   0 -10 1074.19   42.40
  -6   0  10    7.30    6.00
   6   0 -10    3.40    9.50
  -6   0  10   -0.50    9.00
  -6   0  10    1.80    8.20
   5   0 -10  790.42   32.00
  -5   0  10  767.22   37.60
  -5   0  10  823.72   32.20
  -5   0  10  786.52   31.50
  -5   0  10  747.33   26.90
  -4   0  10  328.77   21.50
  -4   0  10  343.67   26.40
   4   0 -10  337.97   19.80
  -4   0  10  378.16   20.70
  -4   0  10  301.87   16.80
  -3   0  10  303.37   25.90
   3   0 -10  333.97   18.00
  -3   0  10  321.47   18.70
  -3   0  10  340.67   19.30
  -2   0  10   98.69   19.00
  -2   0  10  105.89   12.90
  -2   0  10  106.79   11.90
   2   0 -10   91.49   10.20
  -1   0  10  165.98   21.70
  -1   0  10  156.98   16.20
  -1   0  10  144.59   13.20
   1   0 -10  133.69   10.20
   0   0  10  143.49   15.90
   0   0  10  120.69   11.30
   0   0  10  121.59   18.70
   1   0  10  828.22   43.00
  -1   0 -10  924.61   34.10
   1   0  10  913.41   37.10
   2   0  10  481.85   35.90
  -2   0 -10  502.65   26.90
   2   0  10  511.15   29.30
  -3   0 -10  423.26   26.60
   3   0  10  403.36   28.80
   3   0  10  433.16   35.80
  -4   0 -10  309.17   25.70
   4   0  10  349.17   28.60
   4   0  10  242.28   27.80
  -5   0 -10 1201.38   49.30
   5   0  10 1218.88   59.29
   5   0  10 1141.69   51.39
  -6   0 -10   33.80   16.30
   6   0  10  -10.00   18.80
   6   0  10   28.10   16.10
 -13  -1  10  539.75   37.60
  13  -1 -10  466.15   38.60
  13   1 -10  528.35   39.20
 -13   1  10  563.44   36.20
 -12  -1  10   82.99   18.00
  12  -1 -10  110.99   23.70
 -12   1  10  128.59   19.50
  12   1 -10  109.19   22.60
  11  -1 -10   27.90   17.10
 -11  -1  10   19.60   14.60
  11   1 -10   10.90   14.20
 -11   1  10   44.50   16.10
 -11   1  10   49.00   14.70
  10  -1 -10  776.62   40.70
 -10  -1  10  818.92   38.30
 -10   1  10  771.72   39.80
 -10   1  10  788.02   35.50
  10   1 -10  723.43   39.90
  -9  -1  10  118.29   17.10
   9  -1 -10  122.59   18.80
  -9   1  10   95.29   17.10
  -9   1  10  114.09   15.40
   9   1 -10  160.08   21.50
   8  -1 -10  148.29   19.10
  -8  -1  10  133.09   17.90
  -8   1  10  132.29   15.40
   8   1 -10  123.19   17.80
  -8   1  10  155.08   20.50
  -7  -1  10  157.68   15.90
   7  -1 -10  194.68   20.70
  -7  -1  10  150.48   17.60
   7   1 -10  149.88   19.00
  -7   1  10  139.59   18.30
  -7   1  10  165.48   15.60
  -6  -1  10  261.07   19.50
  -6  -1  10  258.07   14.30
  -6  -1  10  268.47   18.50
  -6  -1  10  276.27   21.40
  -6   1  10  295.47   22.70
  -6   1  10  279.57   18.30
   6   1 -10  276.57   21.50
  -5  -1  10 1416.66   55.19
  -5  -1  10 1548.35   49.90
  -5  -1  10 1458.35   46.60
  -5  -1  10 1390.16   36.80
  -5  -1  10 1476.55   45.60
  -5   1  10 1510.25   45.20
  -5   1  10 1435.26   53.29
  -5   1  10 1522.45   49.80
   5   1 -10 1458.95   47.70
  -4  -1  10    1.60    8.00
  -4  -1  10   -4.50   10.10
  -4  -1  10  -13.70    9.20
  -4  -1  10   10.70    6.70
  -4   1  10    9.00    9.00
  -4   1  10    5.60    4.00
   4   1 -10    3.80    7.30
  -4   1  10    9.20   10.30
  -4   1  10    1.70    7.30
  -3  -1  10  -15.50    8.50
  -3  -1  10    3.40    5.40
  -3  -1  10   -8.70   10.60
  -3   1  10    4.00    8.00
  -3   1  10   -4.80    9.80
   3   1 -10    6.70    6.20
  -3   1  10   -2.10    4.90
  -2  -1  10 2614.04   84.09
  -2  -1  10 2685.73   67.69
  -2  -1  10 2750.12   76.59
  -2   1  10 2677.93   82.49
  -2   1  10 2735.83   73.59
  -2   1  10 2603.04   69.59
   2   1 -10 2747.63   69.19
  -1  -1  10  162.38   17.50
   1  -1 -10  119.89   10.90
  -1  -1  10  154.08   22.70
   1   1 -10  118.49    8.50
  -1   1  10  151.08   21.10
  -1   1  10  133.69   14.00
  -1   1  10  143.99   13.10
   0  -1  10  154.48   18.70
   0  -1  10  168.38   24.40
   0  -1 -10  164.98   13.70
   0   1  10  154.98   14.30
   0   1  10  153.28   20.40
   0   1  10  155.38   14.70
  -1  -1 -10  622.74   26.40
   1  -1  10  549.25   38.30
   1  -1  10  656.43   32.90
   1   1  10  601.84   37.30
   1   1  10  616.04   25.70
   1   1  10  633.24   28.70
   2  -1  10  251.47   30.10
  -2  -1 -10  236.28   19.70
   2  -1  10  215.88   23.50
   2   1  10  252.97   17.70
   2   1  10  271.37   28.90
   2   1  10  264.27   21.70
   3  -1  10  -18.80   11.60
  -3  -1 -10   -0.80    9.80
   3  -1  10   -0.30   16.90
   3   1  10   17.30   11.00
   3   1  10   -6.90   14.40
   4  -1  10    7.40   13.00
   4  -1  10  -25.00   15.20
  -4  -1 -10   -5.90   11.10
   4   1  10  -12.30   14.70
   4   1  10    7.30   12.30
   5  -1  10   14.40   18.30
   5  -1  10   25.40   15.20
  -5  -1 -10   32.40   14.90
   5   1  10   26.60   15.10
   5   1  10   10.60   16.60
  -6  -1 -10  163.88   22.50
   6  -1  10  170.48   29.20
   6  -1  10  227.18   28.40
   6   1  10  134.89   25.70
   6   1  10  206.08   26.80
  13  -2 -10   76.19   24.10
 -13  -2  10   25.00   18.20
 -13   2  10   37.70   15.60
  13   2 -10   81.09   22.10
 -12  -2  10   87.19   19.10
  12  -2 -10   89.29   21.70
 -12   2  10  109.39   21.90
 -12   2  10   65.49   16.20
  12   2 -10  106.49   21.80
  11  -2 -10   18.50   17.10
 -11  -2  10   20.30   15.00
  11   2 -10   21.90   15.60
 -11   2  10   24.60   15.40
 -11   2  10   12.30   11.00
 -10  -2  10    0.10   12.60
  10  -2 -10   35.40   16.40
  10   2 -10   15.50   14.30
 -10   2  10   14.20   13.90
 -10   2  10   22.00    9.70
  -9  -2  10  226.78   24.50
   9   2 -10  235.58   25.10
  -9   2  10  246.88   18.20
  -9   2  10  194.48   23.30
  -8  -2  10  126.39   11.40
  -8  -2  10  111.49   16.40
  -8  -2  10  131.99   17.80
  -8   2  10  141.59   20.10
  -8   2  10  109.19   12.20
   8   2 -10  146.69   19.90
  -7  -2  10  221.48   13.70
  -7  -2  10  226.28   22.30
  -7  -2  10  217.08   20.80
   7   2 -10  234.78   21.80
  -7   2  10  241.88   15.80
  -7   2  10  276.07   25.60
  -6  -2  10   28.70   11.90
  -6  -2  10   18.40    6.50
  -6  -2  10   18.70   10.20
  -6   2  10   19.50   11.60
  -6   2  10   23.50    6.70
   6   2 -10   25.10   11.00
  -5  -2  10  203.48   24.90
  -5  -2  10  190.08   20.40
  -5  -2  10  176.88   18.60
  -5   2  10  148.89   17.90
   5   2 -10  208.48   18.40
  -5   2  10  176.18   19.80
  -5   2  10  167.58   12.70
  -4  -2  10    9.10   12.00
  -4  -2  10   22.70   11.40
  -4  -2  10   11.20   12.10
   4   2 -10   22.50    8.30
  -4   2  10   15.80   11.10
  -4   2  10   23.10   11.20
  -4   2  10   21.50    6.50
  -3  -2  10  163.88   18.70
  -3  -2  10  147.69   21.00
  -3   2  10  152.58   19.30
  -3   2  10  127.49   15.90
   3   2 -10  144.49   13.00
  -3   2  10  141.09   11.90
  -2  -2  10   46.70   15.60
  -2  -2  10   87.99   16.00
  -2   2  10   44.60   11.70
   2   2 -10   53.09    7.90
  -2   2  10   56.39    7.30
  -2   2  10   59.79   14.90
  -1  -2  10    8.90   11.50
  -1  -2  10   -2.50   13.10
  -1   2  10   -4.80    7.90
  -1   2  10    0.60   11.60
  -1   2  10   -2.80    4.90
   0  -2  10   16.40   12.60
   0  -2 -10    0.10    6.50
   0  -2  10    0.60   14.40
   0   2  10    6.10    6.10
   0   2  10   -1.80    8.30
   0   2  10    5.50   12.60
   1  -2  10  317.77   32.90
   1  -2  10  370.36   30.10
  -1  -2 -10  384.16   21.30
   1   2  10  411.96   21.50
   1   2  10  421.56   23.60
   1   2  10  398.26   32.10
   2  -2  10  160.18   25.70
  -2  -2 -10  227.48   19.80
   2  -2  10  237.48   25.60
   2   2  10  222.28   19.80
   2   2  10  224.98   26.60
   2   2  10  208.48   18.90
   3  -2  10   29.20   19.00
   3  -2  10   43.40   16.80
  -3  -2 -10    8.50   11.10
   3   2  10   16.50   10.30
   3   2  10    2.90   16.20
   3   2  10   34.30   11.70
  -4  -2 -10   84.99   16.60
   4  -2  10   48.30   21.80
   4  -2  10  148.49   24.10
   4   2  10   70.29   20.40
   4   2  10  122.49   18.90
   5  -2  10  238.28   29.00
  -5  -2 -10  341.57   29.10
   5  -2  10  248.08   32.30
   5   2  10  223.48   24.50
   5   2  10  267.77   30.60
  -6  -2 -10   17.60   15.40
   6  -2  10  -19.60   19.60
   6  -2  10  -18.70   15.80
   6   2  10   18.80   14.60
   6   2  10   -0.50   17.00
 -12  -3  10   32.90   17.50
  12  -3 -10   53.79   21.70
  12   3 -10   37.00   18.60
 -12   3  10   31.80   18.50
 -11  -3  10   -3.80   14.90
 -11   3  10    2.70   14.30
  11   3 -10    0.40   15.20
 -10  -3  10   71.79   16.70
  10   3 -10   57.39   18.50
 -10   3  10   89.89   19.00
  -9  -3  10  202.88   16.50
  -9  -3  10  161.08   22.30
   9   3 -10  165.48   21.90
  -9   3  10  158.38   22.60
  -8  -3  10   -7.00   11.50
  -8  -3  10   -7.70   11.00
  -8  -3  10   -4.40    6.70
  -8   3  10  -17.80   12.60
   8   3 -10  -16.10   10.90
  -7  -3  10    8.90   11.40
  -7  -3  10   32.80    8.90
  -7  -3  10   20.90   13.10
  -7   3  10   28.40   13.60
   7   3 -10   21.90   12.00
  -6  -3  10  498.35   30.90
  -6  -3  10  608.44   33.00
  -6   3  10  488.85   31.80
   6   3 -10  519.25   29.00
  -5  -3  10   39.50   14.20
  -5  -3  10   51.69   14.60
   5   3 -10   56.69   12.50
  -5   3  10   42.90   14.40
  -4  -3  10   72.79   17.80
  -4  -3  10   35.70   14.00
  -4  -3  10   56.79   16.70
  -4   3  10   41.00   13.30
   4   3 -10   35.80    9.90
  -4   3  10   30.10   10.50
  -3  -3  10  152.28   20.40
  -3  -3  10  171.98   23.70
   3   3 -10  126.09   12.90
  -3   3  10  176.08   20.20
  -3   3  10  162.68   18.40
  -2  -3  10   49.30   17.70
  -2  -3  10   48.00   16.40
   2   3 -10   49.90    8.10
  -2   3  10   69.19   14.80
  -2   3  10   62.29   14.30
  -1  -3  10  182.18   25.10
  -1  -3  10  185.28   22.40
  -1   3  10  156.48   20.20
  -1   3  10  172.88   18.90
   0  -3  10   59.09   16.80
   0  -3  10   30.10   17.20
   0   3  10   41.30   12.90
   0   3  10   50.39   15.70
   1  -3  10  -13.20   13.40
   1  -3  10   -4.70   17.70
  -1  -3 -10    1.90   11.70
   1   3  10  -16.80   13.10
   1   3  10   -7.20   10.10
  -2  -3 -10  169.28   17.70
   2  -3  10  175.18   25.00
   2  -3  10  131.79   25.50
   2   3  10  122.59   17.40
   2   3  10  131.69   22.00
   2   3  10  125.69   14.80
   3  -3  10   49.90   21.90
   3  -3  10   62.09   21.30
  -3  -3 -10   42.70   13.00
   3   3  10   40.60   18.20
   3   3  10   62.69   14.20
   4  -3  10   19.40   17.50
   4  -3  10  -11.10   20.90
  -4  -3 -10    3.40   12.00
   4   3  10   15.80   12.70
   4   3  10   -5.80   15.60
  -5  -3 -10   45.10   16.50
   5  -3  10   74.49   21.70
   5  -3  10    7.80   23.50
   5   3  10   21.40   18.70
   5   3  10   59.79   20.30
 -11  -4  10   16.90   18.00
 -11   4  10   18.80   17.10
  11   4 -10   44.10   19.00
 -10  -4  10  129.39   22.10
 -10  -4  10  142.59   20.80
  10   4 -10  120.79   21.30
 -10   4  10  132.49   22.80
  -9  -4  10   10.00   16.00
  -9  -4  10   -6.60   14.40
  -9  -4  10   -5.10    9.40
   9   4 -10  -11.80   13.20
  -9   4  10   14.20   14.90
  -8  -4  10  130.09   21.10
  -8  -4  10  153.28   16.90
  -8  -4  10   93.09   19.80
   8   4 -10  141.89   19.50
  -8   4  10  121.59   20.70
  -7  -4  10  351.26   30.00
  -7  -4  10  275.47   22.50
  -7  -4  10  313.97   29.60
   7   4 -10  295.97   25.80
  -7   4  10  239.18   25.60
  -6  -4  10   11.70   13.60
  -6  -4  10    0.40   14.50
   6   4 -10    8.30   10.60
  -6   4  10   10.30   13.20
  -5  -4  10  137.19   22.20
  -5  -4  10   88.79   18.10
   5   4 -10   88.99   14.50
  -5   4  10  107.99   19.30
  -4  -4  10   97.89   20.10
  -4  -4  10  114.19   22.60
  -4  -4  10  110.89   20.80
   4   4 -10   68.79   12.30
  -4   4  10  104.69   19.10
  -3  -4  10   49.90   17.60
  -3  -4  10   52.09   17.80
   3   4 -10   44.10    9.70
  -3   4  10   34.80   14.70
  -3   4  10   39.40    9.40
  -2  -4  10    1.20   13.90
  -2  -4  10    0.50   13.80
  -2   4  10   12.60   12.30
  -2   4  10   18.60    8.70
   2   4 -10   10.90    6.60
  -1  -4  10   65.49   20.00
  -1  -4  10   85.29   20.00
  -1   4  10   89.59   15.10
  -1   4  10   76.29   16.50
   0  -4  10  337.97   33.90
   0  -4  10  310.47   32.50
   0   4  10  318.07   26.70
   0   4  10  256.07   25.60
   1  -4  10   -4.20   15.50
   1  -4  10    5.20   17.50
   1   4  10  -31.50   10.70
   1   4  10   -0.80   11.30
   2  -4  10   44.60   19.30
   2  -4  10   49.30   21.90
   2   4  10   45.30   15.10
   2   4  10    7.50   16.20
   3  -4  10  224.48   32.20
   3  -4  10  235.58   33.40
   3   4  10  213.68   23.30
   3   4  10  204.68   26.50
   4  -4  10   15.40   19.80
   4  -4  10  -39.50   21.00
   4   4  10  -27.50   16.20
   4   4  10  -12.60   12.90
 -10  -5  10  117.99   21.60
 -10  -5  10  144.29   25.50
  10   5 -10   85.29   21.80
 -10   5  10  100.59   22.30
  -9  -5  10   79.29   21.40
  -9  -5  10   65.49   16.20
  -9  -5  10   43.20   19.90
  -9   5  10   12.50   15.90
   9   5 -10   51.89   18.20
  -8  -5  10  -12.30   11.40
  -8  -5  10    6.30   16.20
  -8  -5  10   -9.20   15.00
   8   5 -10   -2.10   13.40
  -8   5  10   -4.90   13.90
  -7  -5  10   40.40   17.30
  -7  -5  10   -7.10   13.60
  -7  -5  10   10.20   15.10
   7   5 -10    1.30   11.80
  -7   5  10   11.60   14.60
  -6  -5  10   54.19   17.60
  -6  -5  10   69.39   19.80
   6   5 -10   24.60   13.20
  -6   5  10   58.39   18.00
  -5  -5  10  224.08   27.20
  -5  -5  10  200.68   25.70
  -5   5  10  231.78   26.40
   5   5 -10  227.68   21.80
  -4  -5  10   98.09   22.20
  -4  -5  10  130.39   22.50
  -4   5  10  102.59   20.00
   4   5 -10  128.29   17.00
  -3  -5  10  261.47   29.80
  -3  -5  10  336.77   33.20
  -3  -5  10  261.37   31.00
   3   5 -10  229.98   19.20
  -3   5  10  330.87   29.50
  -2  -5  10  519.15   38.10
  -2  -5  10  510.55   38.40
  -2   5  10  440.36   32.70
  -1  -5  10   23.40   16.40
  -1  -5  10   -7.00   15.50
  -1   5  10   15.90   14.10
   0  -5  10  245.38   29.70
   0  -5  10  199.88   28.80
   0   5  10  266.97   26.60
   1  -5  10  133.29   25.40
   1  -5  10  112.99   26.80
   1   5  10  103.89   19.00
   2  -5  10    8.40   19.20
   2  -5  10   20.90   19.30
   2   5  10    4.60   13.60
  -7  -6  10  198.48   26.40
  -7  -6  10  203.08   26.00
  -7  -6  10  194.18   29.20
   7   6 -10  155.78   22.50
  -7   6  10  232.48   29.20
  -6  -6  10   -1.20   15.30
  -6  -6  10  -25.60   16.40
  -6   6  10   12.10   14.90
   6   6 -10    2.60   13.80
  -5  -6  10  161.68   27.50
  -5  -6  10  173.58   26.30
  -5   6  10  193.58   26.60
   5   6 -10  171.88   21.60
  -4  -6  10   77.09   21.80
  -4  -6  10   44.30   18.40
  -4   6  10   94.09   20.00
   4   6 -10   69.09   16.50
  -3  -6  10   22.00   20.00
  -3  -6  10   27.10   18.30
  -3   6  10   50.59   17.30
  -2  -6  10    4.80   20.20
  -2  -6  10   -2.60   15.40
  -2   6  10   15.40   15.00
  -1  -6  10   -8.00   16.90
  -1   6  10   10.70   15.10
   0  -6  10   12.70   20.80
   0   6  10   53.29   17.70
 -13   0  11   -3.00   14.20
  13   0 -11  -13.80   16.20
 -12   0  11   -3.90   13.30
  12   0 -11  -20.00   14.30
 -11   0  11    7.00   12.50
  11   0 -11  -19.00   13.60
 -10   0  11    3.10   13.10
  10   0 -11   10.60   13.90
 -10   0  11    0.60   11.60
  -9   0  11    5.60   11.70
   9   0 -11   -3.90   12.50
  -9   0  11   12.70   10.70
   8   0 -11  -11.70   10.00
  -8   0  11   -0.20   10.70
  -8   0  11    5.80   10.00
  -7   0  11   -7.10    8.40
   7   0 -11   -3.70    9.30
  -7   0  11    1.90    9.90
   6   0 -11    6.70    9.70
  -6   0  11    5.60    5.50
  -6   0  11   -8.10    8.70
  -6   0  11    7.00    9.30
  -6   0  11   -7.10   10.80
  -5   0  11    3.20   10.60
   5   0 -11   -5.60    7.70
  -5   0  11    0.00    5.30
  -5   0  11    6.80    9.10
  -5   0  11   -0.60    8.20
  -4   0  11   -1.60    7.60
   4   0 -11   -1.40    7.20
  -4   0  11   10.30   11.50
  -4   0  11    4.60    5.90
  -4   0  11   -9.00    9.30
  -3   0  11   -5.30    7.10
  -3   0  11   -3.90    7.00
   3   0 -11   -2.70    5.80
  -3   0  11   -8.20   11.50
  -2   0  11   13.50   14.00
  -2   0  11    1.10    6.60
   2   0 -11    2.20    5.40
  -2   0  11    2.90    7.70
  -1   0  11    7.50   13.70
  -1   0  11    2.60    7.20
  -1   0  11    4.10    8.40
   0   0  11   -4.60    8.70
   0   0  11    1.00   14.90
   1   0  11   10.20   15.50
   1   0  11    9.40   11.00
   2   0  11    1.20   16.40
  -2   0 -11    5.70   10.10
   2   0  11   -1.70   10.60
   3   0  11    9.10   12.80
  -3   0 -11  -17.10   10.70
   3   0  11   -3.00   17.50
   4   0  11   14.40   14.00
   4   0  11   11.20   19.50
  -4   0 -11  -20.40   12.10
   5   0  11   19.60   15.10
  -5   0 -11  -16.60   13.50
   5   0  11   -6.00   17.50
  13  -1 -11   12.40   19.60
 -13  -1  11  -25.70   13.70
  13   1 -11  -21.90   15.60
 -13   1  11    3.70   14.50
 -12  -1  11   50.69   16.20
  12  -1 -11   32.40   20.20
 -12   1  11   41.10   15.10
  12   1 -11   79.29   20.00
  11  -1 -11    0.70   14.80
 -11  -1  11  -10.50   12.40
  11   1 -11    3.40   13.80
 -11   1  11    6.70   14.10
 -11   1  11   28.30   12.70
 -10  -1  11  -11.00   11.30
  10  -1 -11    6.20   13.70
 -10   1  11   -2.90   12.60
 -10   1  11   -0.90   10.20
  10   1 -11   -0.90   12.50
  -9  -1  11   46.90   14.10
   9  -1 -11   59.09   15.80
  -9   1  11   43.50   12.40
  -9   1  11   80.09   17.40
   9   1 -11   53.89   15.00
  -8  -1  11   32.60   12.40
   8  -1 -11   29.20   14.60
  -8   1  11   25.70   13.60
   8   1 -11   27.80   12.50
  -8   1  11   28.10   10.20
  -7  -1  11  169.08   16.50
  -7  -1  11  169.48   19.30
   7  -1 -11  164.98   19.90
   7   1 -11  201.78   21.10
  -7   1  11  165.48   16.30
  -7   1  11  190.98   21.10
  -6  -1  11  191.88   19.40
  -6  -1  11  168.88   16.70
  -6  -1  11  187.38   24.20
  -6  -1  11  182.08   16.40
   6   1 -11  249.48   21.80
  -6   1  11  208.58   17.00
  -6   1  11  178.58   19.30
  -5  -1  11  230.28   17.40
  -5  -1  11  191.48   17.30
  -5  -1  11  247.98   22.10
  -5  -1  11  181.28   22.00
  -5   1  11  239.48   21.50
  -5   1  11  210.48   23.60
   5   1 -11  228.38   18.90
  -5   1  11  228.78   17.10
  -4  -1  11  231.18   15.80
  -4  -1  11  230.08   25.70
  -4  -1  11  223.08   18.60
  -4  -1  11  220.88   21.20
  -4   1  11  201.18   16.80
  -4   1  11  226.68   20.30
   4   1 -11  213.58   16.40
  -4   1  11  219.28   23.10
  -3  -1  11   31.90   11.90
  -3  -1  11   41.40    8.20
  -3  -1  11   43.90   15.40
  -3   1  11   28.60    7.30
  -3   1  11   58.69   15.60
  -3   1  11   40.60   10.80
   3   1 -11   38.00    8.20
  -2  -1  11  346.77   23.90
  -2  -1  11  326.77   30.00
   2   1 -11  328.47   15.50
  -2   1  11  277.57   20.40
  -2   1  11  362.66   30.40
  -2   1  11  310.07   17.50
  -1  -1  11    1.20   13.50
  -1  -1  11   -0.50   10.30
  -1   1  11    0.70   13.80
  -1   1  11   -1.80    6.60
  -1   1  11   10.60    8.20
   0  -1  11   79.09   21.80
   0  -1  11   75.49   16.00
   0   1  11   82.99   12.50
   0   1  11   53.99   17.80
   0   1  11   53.99   10.60
   1  -1  11   11.60   17.60
   1  -1  11    9.20   12.10
  -1  -1 -11    3.60    8.90
   1   1  11   -6.20    7.60
   1   1  11    0.10   15.30
   2  -1  11   10.50   12.90
   2  -1  11  -11.10   16.80
  -2  -1 -11    1.00    9.10
   2   1  11  -28.40   13.60
   2   1  11    1.00   10.10
  -3  -1 -11  137.89   17.60
   3  -1  11  138.99   27.00
   3  -1  11  166.48   24.10
   3   1  11  155.38   20.40
   3   1  11  117.59   23.70
  -4  -1 -11   12.10   12.60
   4  -1  11   32.40   16.90
   4  -1  11  -22.20   18.80
   4   1  11   22.50   13.90
   4   1  11   -7.20   16.80
  -5  -1 -11   29.40   15.30
   5  -1  11    1.70   16.00
   5  -1  11  -18.60   19.40
   5   1  11  -12.70   17.50
   5   1  11   23.50   15.20
 -12  -2  11  620.24   39.50
  12  -2 -11  593.54   40.90
 -12   2  11  593.34   40.80
  12   2 -11  713.23   42.40
  11  -2 -11   10.80   16.20
 -11  -2  11   35.00   15.70
 -11   2  11   34.60   11.60
  11   2 -11   17.20   15.80
 -11   2  11   34.80   16.90
  10  -2 -11   41.20   16.50
 -10  -2  11   33.70   14.90
  10   2 -11   53.19   17.40
 -10   2  11   31.10   15.40
 -10   2  11   27.40    9.70
  -9  -2  11  810.62   40.20
  -9   2  11  816.62   32.20
  -9   2  11  805.92   41.00
   9   2 -11  797.92   40.30
  -8  -2  11   30.90   12.80
  -8  -2  11   63.49   14.20
   8   2 -11   24.90   13.60
  -8   2  11   35.50    8.80
  -8   2  11   40.70   15.50
  -7  -2  11   95.99   15.60
  -7  -2  11  103.09   17.90
  -7   2  11  101.49   18.40
  -7   2  11  116.19   12.10
   7   2 -11   93.59   16.30
  -6  -2  11  255.17   23.40
  -6  -2  11  259.97   22.10
  -6   2  11  245.18   15.50
   6   2 -11  246.78   21.40
  -6   2  11  269.67   25.40
  -5  -2  11   -0.10    9.40
  -5  -2  11   -7.00   10.50
  -5  -2  11   -9.40   11.90
  -5   2  11    4.00   11.10
  -5   2  11   -3.10    5.20
   5   2 -11    7.80    8.20
  -5   2  11    4.90   10.90
  -4  -2  11   80.09   17.70
  -4  -2  11  114.69   17.40
  -4  -2  11  134.29   19.70
  -4   2  11  122.69   12.20
  -4   2  11  110.99   17.40
   4   2 -11  107.09   12.90
  -4   2  11  122.29   17.10
  -3  -2  11   10.00   11.70
  -3  -2  11   -1.80   13.00
  -3   2  11   15.00    6.90
  -3   2  11   23.60   13.10
   3   2 -11   14.20    6.50
  -3   2  11   20.10   11.40
  -2  -2  11  361.26   31.90
  -2  -2  11  330.47   26.50
  -2   2  11  309.57   22.90
  -2   2  11  295.27   28.10
  -1  -2  11  392.86   35.70
  -1  -2  11  406.16   29.50
  -1   2  11  432.16   25.20
  -1   2  11  386.96   31.90
   0  -2  11  217.38   28.70
   0  -2  11  203.48   23.40
   0   2  11  228.48   20.50
   0   2  11  208.68   17.30
   0   2  11  218.88   26.10
   1  -2  11  952.20   44.90
   1  -2  11  858.51   50.49
   1   2  11  855.01   36.00
   1   2  11  949.60   47.40
   1   2  11  881.01   34.30
   2  -2  11    1.20   15.10
   2  -2  11    2.70   19.30
   2   2  11   14.50   10.60
   2   2  11   18.80    9.30
   2   2  11   -8.70   15.40
   3  -2  11  176.28   24.40
   3  -2  11  119.29   26.30
   3   2  11  151.18   18.50
   3   2  11  113.69   23.50
   4  -2  11  215.88   27.00
   4  -2  11  154.18   28.60
   4   2  11  196.88   23.10
   4   2  11  144.89   25.70
  12  -3 -11   81.89   23.10
 -12  -3  11   48.60   19.10
  12   3 -11   38.50   21.10
 -12   3  11   68.19   20.70
 -11  -3  11   21.50   16.60
  11  -3 -11    9.80   17.20
 -11   3  11    8.30   14.70
  11   3 -11   18.40   17.20
 -10  -3  11   14.00   13.70
  10   3 -11  -22.80   13.60
 -10   3  11  -30.90   12.50
  -9  -3  11  190.48   23.50
  -9  -3  11  167.08   21.90
  -9   3  11  255.97   28.50
   9   3 -11  202.18   24.50
  -8  -3  11   16.60   13.70
  -8  -3  11   14.50   13.10
  -8   3  11   35.40   16.10
   8   3 -11   33.30   14.50
  -7  -3  11  343.67   28.90
  -7  -3  11  334.47   28.00
   7   3 -11  352.16   27.00
  -7   3  11  357.76   29.10
  -6  -3  11  757.22   37.70
  -6  -3  11  688.73   37.90
  -6   3  11  660.03   36.40
   6   3 -11  697.73   33.50
  -5  -3  11  893.91   47.50
  -5  -3  11  925.01   42.30
  -5  -3  11  897.01   41.70
   5   3 -11  902.71   36.50
  -5   3  11  860.11   40.70
  -5   3  11  931.71   40.10
  -4  -3  11  257.97   29.90
  -4  -3  11  251.47   25.20
  -4  -3  11  290.77   26.70
  -4   3  11  257.87   22.80
   4   3 -11  231.48   17.70
  -4   3  11  261.97   25.20
  -3  -3  11  186.48   22.70
  -3  -3  11  186.98   25.40
  -3   3  11  233.88   23.50
  -3   3  11  244.88   24.00
   3   3 -11  183.88   14.30
  -2  -3  11  851.61   46.70
  -2  -3  11  870.71   43.50
  -2   3  11  904.81   41.90
  -2   3  11  900.01   39.60
  -1  -3  11   -7.50   13.00
  -1  -3  11    8.40   16.20
  -1   3  11   -2.90   10.50
  -1   3  11   -7.70   12.60
   0  -3  11   65.69   20.90
   0  -3  11   75.79   19.40
   0   3  11   43.50   13.40
   0   3  11   26.20   16.90
   1  -3  11   39.50   18.30
   1  -3  11   57.79   21.70
   1   3  11   48.40   13.60
   1   3  11   -5.20   15.20
   2  -3  11  104.29   26.00
   2  -3  11  116.79   22.40
   2   3  11  124.99   17.30
   2   3  11   95.89   22.60
   3  -3  11  518.95   45.40
   3  -3  11  416.56   37.80
   3   3  11  399.16   28.50
   3   3  11  404.46   38.30
   4  -3  11    5.10   23.40
   4  -3  11   21.90   21.10
   4   3  11   24.90   20.20
 -11  -4  11   13.40   15.90
  11   4 -11   -6.90   16.10
 -11   4  11   10.60   17.10
 -10  -4  11   -7.80   15.50
  10   4 -11    7.30   15.20
 -10   4  11   19.40   16.30
  -9  -4  11  730.33   42.70
  -9  -4  11  631.74   41.30
  -9   4  11  668.73   42.20
   9   4 -11  735.33   39.70
  -8  -4  11  228.08   27.60
  -8  -4  11  196.88   25.80
   8   4 -11  260.27   27.20
  -8   4  11  220.48   26.70
  -7  -4  11   20.90   14.90
  -7  -4  11   38.00   16.20
  -7  -4  11    2.20    9.60
   7   4 -11   10.30   11.70
  -7   4  11   11.20   15.40
  -6  -4  11   56.29   17.90
  -6  -4  11   20.00   14.40
   6   4 -11   30.90   12.70
  -6   4  11   22.90   15.70
  -5  -4  11  187.78   25.50
  -5  -4  11  111.69   19.90
   5   4 -11  123.89   16.60
  -5   4  11  110.39   20.20
  -4  -4  11  173.28   26.30
  -4  -4  11  200.08   24.30
  -4  -4  11  114.09   20.00
  -4   4  11  154.78   20.80
   4   4 -11  175.18   17.10
  -3  -4  11    1.70   14.40
  -3  -4  11    4.20   15.50
  -3   4  11    9.90    8.80
  -3   4  11    3.80   13.50
  -2  -4  11  147.29   24.80
  -2  -4  11   75.19   20.30
  -2   4  11  129.99   19.60
  -2   4  11  132.89   17.00
  -1  -4  11  300.77   33.00
  -1  -4  11  288.57   31.80
  -1   4  11  246.48   25.20
  -1   4  11  256.37   24.60
   0  -4  11   85.89   23.70
   0  -4  11   43.50   19.80
   0   4  11   57.09   16.50
   0   4  11   63.59   16.40
   1  -4  11  411.46   37.90
   1  -4  11  447.66   41.50
   1   4  11  339.87   33.50
   1   4  11  473.15   31.20
   2  -4  11    4.90   18.80
   2  -4  11   -7.40   19.00
   2   4  11  -25.90   16.10
   2   4  11    0.10   12.90
   3  -4  11  120.39   29.10
   3  -4  11   98.09   25.50
   3   4  11   49.70   22.60
   3   4  11   95.29   18.10
  -9  -5  11  135.89   24.50
  -9  -5  11  129.69   25.40
   9   5 -11   77.49   20.00
  -9   5  11   76.89   19.80
  -8  -5  11   20.20   16.30
  -8  -5  11    7.40   15.60
  -8  -5  11    9.20   16.10
  -8   5  11  -21.10   14.40
   8   5 -11    7.30   13.80
  -7  -5  11    7.30   16.10
  -7  -5  11    0.30   13.60
  -7  -5  11   50.59   19.40
   7   5 -11    3.40   13.10
  -7   5  11   -0.60   15.70
  -6  -5  11  275.47   31.00
  -6  -5  11  263.07   29.70
   6   5 -11  319.37   28.30
  -6   5  11  267.37   28.40
  -5  -5  11  132.99   23.20
  -5  -5  11  140.49   24.30
  -5   5  11  226.78   27.50
   5   5 -11  156.38   19.50
  -4  -5  11   11.30   15.40
  -4  -5  11   -7.30   16.40
   4   5 -11   11.70   10.10
  -4   5  11    5.90   14.10
  -3  -5  11   31.50   18.00
  -3  -5  11   38.80   20.30
  -3  -5  11   22.80   19.90
  -3   5  11   49.60   17.90
  -2  -5  11  479.65   38.40
  -2  -5  11  519.85   39.60
  -2   5  11  515.35   35.70
  -1  -5  11  273.17   31.60
  -1  -5  11  310.97   35.80
  -1   5  11  336.67   31.00
   0  -5  11   12.10   17.50
   0  -5  11  -20.50   18.00
   0   5  11   15.70   14.70
   1  -5  11  108.79   25.80
   1  -5  11  155.98   26.50
   1   5  11  100.19   20.30
  -5  -6  11  308.87   34.80
  -5  -6  11  393.86   37.10
   5   6 -11  340.37   28.90
  -5   6  11  374.96   35.00
  -4  -6  11   22.20   20.10
  -4  -6  11   43.70   21.10
  -4   6  11   70.09   20.00
  -3  -6  11   59.19   22.90
  -3  -6  11   57.59   20.20
  -3   6  11   90.69   22.20
 -12   0  12  684.23   37.70
  12   0 -12  603.74   39.40
 -11   0  12   95.59   17.70
  11   0 -12   99.39   21.50
  10   0 -12   70.79   19.10
 -10   0  12   93.39   18.50
 -10   0  12   82.79   16.10
   9   0 -12  385.36   29.70
  -9   0  12  444.46   29.70
  -9   0  12  423.96   27.40
  -8   0  12  236.58   22.30
  -8   0  12  256.77   22.40
   8   0 -12  225.18   23.30
  -7   0  12  511.45   29.30
  -7   0  12  558.34   28.50
   7   0 -12  479.65   29.70
   6   0 -12   14.10   10.40
  -6   0  12   -4.80    8.60
  -6   0  12  -10.20   12.20
  -6   0  12   -5.10    9.60
  -5   0  12  208.98   24.20
  -5   0  12  262.67   20.90
   5   0 -12  236.98   19.90
  -5   0  12  259.17   15.60
  -5   0  12  243.78   21.20
  -4   0  12 2074.59   59.29
  -4   0  12 2087.19   61.59
  -4   0  12 2132.39   64.59
  -4   0  12 2100.29   74.19
   4   0 -12 2050.89   60.99
   3   0 -12   57.89    9.70
  -3   0  12   36.90   15.30
  -3   0  12   54.59   11.30
  -3   0  12   57.29   11.70
  -2   0  12    3.40    8.60
  -2   0  12   31.50   16.70
  -1   0  12 1544.15   63.79
  -1   0  12 1601.74   52.49
   0   0  12   -7.70    9.90
   0   0  12  -18.90   15.80
   1   0  12   40.60   13.70
   1   0  12    0.80   16.20
   2   0  12  227.78   25.50
   2   0  12  193.98   28.60
   3   0  12   -2.20   13.80
   3   0  12   25.00   20.30
   4   0  12   -3.00   19.40
   4   0  12   40.60   16.90
  12  -1 -12  -13.30   15.80
 -12  -1  12    9.10   15.00
 -12   1  12   15.50   17.10
  12   1 -12   -9.40   15.10
 -12   1  12   19.00   13.60
 -11  -1  12  328.17   28.70
  11  -1 -12  348.87   31.90
 -11   1  12  374.76   31.60
 -11   1  12  312.37   26.70
  11   1 -12  377.96   31.70
  10  -1 -12    6.30   14.00
 -10  -1  12    2.50   11.70
  10   1 -12    8.20   14.00
 -10   1  12    3.40   14.40
 -10   1  12   25.10   12.10
  -9  -1  12  337.17   27.00
   9  -1 -12  382.56   28.80
  -9   1  12  359.86   24.30
   9   1 -12  336.07   28.30
  -9   1  12  381.86   29.50
   8  -1 -12  312.27   26.80
  -8  -1  12  317.87   24.60
  -8  -1  12  262.37   19.40
  -8   1  12  312.77   27.40
   8   1 -12  288.37   25.90
  -8   1  12  244.18   20.30
  -7  -1  12  188.08   20.10
   7  -1 -12  224.08   22.60
  -7  -1  12  261.87   18.20
   7   1 -12  265.57   23.70
  -7   1  12  244.28   19.40
  -7   1  12  221.48   21.90
  -6  -1  12  788.82   32.70
  -6  -1  12  700.93   42.50
  -6  -1  12  823.22   32.40
  -6  -1  12  741.43   36.00
   6  -1 -12  741.33   34.90
  -6   1  12  798.12   36.80
  -6   1  12  793.62   32.00
   6   1 -12  845.42   35.30
  -6   1  12  836.12   42.80
  -5  -1  12    7.20   12.20
   5  -1 -12   16.00    9.70
  -5  -1  12   -3.40    7.20
  -5  -1  12   -3.70   10.50
  -5  -1  12    1.00    7.40
  -5   1  12   -3.30    8.00
  -5   1  12    2.70   10.50
   5   1 -12   13.80    8.70
  -5   1  12   11.20   12.50
  -4  -1  12   68.99   15.90
   4  -1 -12   62.09   11.40
  -4  -1  12   46.30   15.60
  -4  -1  12   45.40   11.20
  -4   1  12   55.19   15.60
  -4   1  12   78.89   13.80
   4   1 -12   56.79   10.40
  -4   1  12   61.59   12.10
  -3  -1  12   95.19   20.80
  -3  -1  12   73.09   14.60
  -3   1  12   62.49   17.40
   3   1 -12   51.49    8.80
  -3   1  12   60.79   12.50
  -2  -1  12   69.29   14.00
   2  -1 -12   57.49    9.00
  -2  -1  12   74.69   19.80
  -2   1  12   60.09   12.10
  -2   1  12   77.69   18.70
  -1  -1  12  361.26   34.70
  -1  -1  12  337.17   26.40
  -1   1  12  324.77   21.60
  -1   1  12  332.47   20.20
  -1   1  12  379.76   34.40
   0  -1  12   22.90   14.20
   0  -1  12   51.79   21.10
   0   1  12   38.00   18.60
   0   1  12   30.60    9.80
   1  -1  12   28.50   16.10
   1  -1  12   34.30   20.20
   1   1  12   73.09   20.90
   1   1  12   50.89   12.60
   2  -1  12  826.12   42.90
   2  -1  12  841.82   52.59
   2   1  12  773.52   49.80
   2   1  12  852.91   38.50
   3  -1  12  300.47   35.80
   3  -1  12  343.47   31.20
   3   1  12  219.38   31.60
   3   1  12  339.17   28.00
   4  -1  12   89.89   26.40
   4  -1  12  106.09   21.70
   4   1  12  127.09   20.40
   4   1  12  110.69   25.50
  12  -2 -12  187.68   28.30
 -12  -2  12  234.08   26.90
 -12   2  12  146.99   24.00
  12   2 -12  223.78   28.50
  11  -2 -12   16.70   16.30
 -11  -2  12   15.40   13.90
 -11   2  12   23.00   14.60
  11   2 -12   14.30   15.80
  10  -2 -12   66.69   19.00
 -10  -2  12   54.69   16.80
 -10   2  12   53.19   17.70
  10   2 -12   53.79   17.70
   9  -2 -12  240.48   25.30
  -9  -2  12  231.88   24.80
   9   2 -12  242.08   25.80
  -9   2  12  209.08   24.40
  -8  -2  12  180.58   21.90
  -8  -2  12  165.28   19.10
  -8   2  12  199.08   23.60
   8   2 -12  208.58   23.20
  -7  -2  12   57.89   13.50
  -7  -2  12   51.19   14.60
   7   2 -12   56.69   14.00
  -7   2  12   64.59   16.40
  -7   2  12   56.89   11.70
  -6  -2  12   10.00   11.90
  -6  -2  12   20.00   11.10
  -6   2  12    5.60   13.10
   6   2 -12   12.80    9.90
  -6   2  12   11.10    7.20
  -5  -2  12  414.96   28.40
  -5  -2  12  361.56   33.80
  -5  -2  12  344.37   25.40
   5   2 -12  335.57   21.50
  -5   2  12  339.17   18.20
  -5   2  12  325.07   26.50
  -5   2  12  365.96   29.30
  -4  -2  12  541.25   33.60
  -4  -2  12  534.75   37.60
  -4  -2  12  557.54   32.10
  -4   2  12  536.65   23.10
  -4   2  12  537.85   34.30
   4   2 -12  581.54   25.40
  -4   2  12  520.25   30.80
  -3  -2  12  -12.30   13.30
  -3  -2  12    1.80   11.80
  -3   2  12   15.00   13.10
  -3   2  12   -9.40    6.30
  -3   2  12    7.90   11.10
  -2  -2  12   10.30   15.10
  -2  -2  12   10.70   13.50
  -2   2  12   19.10   14.70
  -2   2  12    9.60   10.70
  -1  -2  12  593.54   41.70
  -1  -2  12  504.75   33.70
  -1   2  12  578.04   30.30
  -1   2  12  504.05   37.20
   0  -2  12   68.99   22.40
   0  -2  12   61.99   18.10
   0   2  12   80.69   14.70
   0   2  12   48.30   19.40
   1  -2  12   27.90   16.30
   1  -2  12   20.70   20.80
   1   2  12    7.50   16.90
   2  -2  12  -16.30   19.60
   2  -2  12   16.60   17.00
   2   2  12   -5.60   17.80
   3  -2  12   43.40   24.00
   3  -2  12   57.99   20.70
   3   2  12   45.70   22.10
 -11  -3  12   35.40   16.00
  11  -3 -12    1.40   15.70
  11   3 -12  -10.10   16.00
 -11   3  12    6.60   15.80
 -10  -3  12  -26.00   12.60
 -10   3  12   -6.70   13.90
  10   3 -12  -13.10   14.20
  -9  -3  12   18.00   13.80
  -9  -3  12  -14.20   13.20
  -9   3  12   23.20   16.10
   9   3 -12   -6.60   13.80
  -8  -3  12   10.40   13.70
  -8  -3  12   12.90   13.00
   8   3 -12  -10.50   12.30
  -8   3  12   -9.40   13.10
  -7  -3  12   -1.90   11.00
  -7  -3  12  -12.90   12.20
   7   3 -12  -15.50   10.70
  -7   3  12   -1.10   13.70
  -6  -3  12   16.40   13.90
  -6  -3  12    2.30   11.40
   6   3 -12   17.10   11.70
  -6   3  12   17.00   14.70
  -5  -3  12   94.39   19.80
  -5  -3  12   88.99   22.10
  -5  -3  12   87.99   17.00
   5   3 -12   65.09   12.90
  -5   3  12   87.09   16.40
  -5   3  12   90.89   18.30
  -4  -3  12   18.30   15.30
  -4  -3  12   -1.40   14.80
  -4  -3  12   -7.30   11.80
   4   3 -12   -5.30    6.40
  -4   3  12   -9.90   12.90
  -4   3  12   -0.70   10.50
  -3  -3  12   19.10   14.10
  -3  -3  12    6.70   14.60
  -3   3  12   19.60   12.50
  -3   3  12    7.60   13.00
  -2  -3  12  137.19   22.60
  -2  -3  12  114.39   23.40
  -2   3  12  148.09   19.70
  -2   3  12  160.08   22.50
  -1  -3  12   18.20   16.30
  -1  -3  12   62.69   21.50
  -1   3  12   31.00   16.00
  -1   3  12   58.39   15.20
   0  -3  12   -6.50   15.30
   0  -3  12   11.10   19.60
   0   3  12    2.20   11.80
   0   3  12  -28.80   14.00
   1  -3  12   75.39   23.50
   1  -3  12   73.19   20.70
   1   3  12   82.49   16.00
   1   3  12   47.40   19.90
   2  -3  12   12.40   17.90
   2  -3  12    8.30   22.10
   2   3  12   -8.40   17.60
   3  -3  12   24.10   19.00
 -10  -4  12   11.60   17.00
 -10   4  12  -13.80   15.00
  10   4 -12    5.00   15.60
  -9  -4  12   21.30   15.90
  -9  -4  12   12.30   17.50
  -9   4  12   32.20   17.40
   9   4 -12   22.00   15.10
  -8  -4  12  156.38   23.90
  -8  -4  12  111.99   20.60
  -8   4  12  147.59   25.50
   8   4 -12  115.79   19.40
  -7  -4  12   14.00   15.60
  -7  -4  12   24.00   15.30
  -7   4  12    4.20   14.20
   7   4 -12    0.30   11.30
  -6  -4  12  111.19   21.10
  -6  -4  12  112.29   22.00
  -6   4  12  113.39   21.90
   6   4 -12  119.79   17.80
  -5  -4  12   55.29   18.80
  -5  -4  12   88.09   20.10
   5   4 -12  107.99   15.50
  -5   4  12   71.99   19.10
  -4  -4  12  151.08   26.40
  -4  -4  12  122.99   21.30
  -4  -4  12  108.59   22.00
  -4   4  12   96.69   19.70
  -3  -4  12  124.79   23.30
  -3  -4  12  143.59   25.30
  -3   4  12  103.99   20.00
  -2  -4  12  113.19   23.00
  -2  -4  12  107.29   23.10
  -2   4  12  102.59   19.80
  -1  -4  12   65.29   22.10
  -1  -4  12   87.09   22.90
  -1   4  12   87.59   20.60
  -1   4  12   82.89   17.50
   0  -4  12  220.48   32.00
   0  -4  12  161.08   28.10
   0   4  12  140.19   20.40
   0   4  12  154.88   22.80
   1  -4  12   35.60   19.50
   1  -4  12   68.79   23.80
   1   4  12   13.30   18.90
   1   4  12   32.60   15.20
  -8  -5  12  106.09   23.40
  -8  -5  12   83.89   20.50
   8   5 -12   72.79   19.20
  -8   5  12   91.49   22.40
  -7  -5  12   85.39   22.80
  -7  -5  12   47.40   19.40
   7   5 -12   89.09   18.10
  -7   5  12   69.69   20.20
  -6  -5  12  233.08   28.60
  -6  -5  12  367.36   35.50
   6   5 -12  285.97   27.10
  -6   5  12  290.87   30.60
  -5  -5  12   23.30   16.80
  -5  -5  12   38.30   19.90
  -5   5  12    2.10   15.80
  -4  -5  12   27.90   16.90
  -4  -5  12   26.40   19.00
  -4   5  12   41.00   17.90
  -3  -5  12   25.60   19.30
  -3  -5  12   24.80   20.40
  -3  -5  12   38.90   18.40
  -3   5  12   55.59   18.40
  -2  -5  12   50.29   20.50
  -2  -5  12   30.60   18.90
  -2   5  12   24.00   16.80
  -1  -5  12   -8.00   17.90
  -1  -5  12   37.90   20.20
  -1   5  12   30.80   15.40
 -12   0  13    7.70   12.60
  12   0 -13    7.70   14.80
 -11   0  13  -11.60   12.70
  11   0 -13    6.70   14.40
 -10   0  13   -3.60   13.00
 -10   0  13    1.40   11.70
  10   0 -13   -3.30   13.80
   9   0 -13   10.20   13.00
  -9   0  13   16.20   11.40
  -9   0  13    0.80   12.20
   8   0 -13   -7.80   11.30
  -8   0  13   -7.60   10.70
  -8   0  13    9.50   11.60
  -7   0  13   -4.40    9.70
   7   0 -13  -10.30   10.70
  -7   0  13    5.40   10.60
   6   0 -13  -18.30    9.10
  -6   0  13   10.00   14.10
  -6   0  13    5.10   10.00
  -6   0  13   -5.60   10.00
  -5   0  13   -3.90    8.40
   5   0 -13   -4.50    7.70
  -5   0  13   -0.60   12.10
  -5   0  13  -17.00    9.20
   4   0 -13    0.70    6.60
  -4   0  13   13.70   14.10
  -4   0  13   17.50   12.80
  -3   0  13  -21.60   10.40
  -3   0  13    4.50   13.20
  -2   0  13   -0.50    8.20
  -2   0  13  -16.80   13.80
  -1   0  13  -11.20    8.30
  -1   0  13    6.50   15.80
   0   0  13  -15.70   15.60
   0   0  13    6.90   10.70
   1   0  13  -23.00   12.10
   1   0  13  -13.40   18.60
   2   0  13  -22.90   18.40
   2   0  13   14.30   13.90
   3   0  13  -53.69   17.50
   3   0  13   19.00   14.40
 -12  -1  13  -21.20   13.80
  12  -1 -13   17.10   17.70
  12   1 -13   -6.80   16.20
 -12   1  13   12.40   12.90
 -12   1  13   20.00   16.50
  11  -1 -13  219.38   26.60
 -11  -1  13  203.38   23.40
 -11   1  13  287.97   30.10
  11   1 -13  233.38   26.60
 -11   1  13  262.17   23.40
 -10  -1  13   41.90   14.50
  10  -1 -13   -0.30   14.30
 -10   1  13   32.30   12.20
  10   1 -13   39.80   15.90
 -10   1  13   28.30   16.00
  -9  -1  13   27.10   13.50
   9  -1 -13   27.90   15.00
  -9   1  13   16.10    9.90
  -9   1  13    1.40   12.40
   9   1 -13   16.10   13.00
  -8  -1  13   90.89   16.10
   8  -1 -13   91.89   16.90
   8   1 -13   95.29   18.10
  -8   1  13   61.09   16.20
  -8   1  13   79.99   13.50
  -7  -1  13   -0.60   10.30
  -7  -1  13    3.00   10.80
   7  -1 -13   -1.10   11.10
   7   1 -13    7.80   10.50
  -7   1  13    7.10    8.80
  -7   1  13   -0.90   11.50
  -6  -1  13   -3.10   11.60
   6  -1 -13    9.40   11.30
  -6  -1  13   20.50   16.30
  -6  -1  13   14.80    7.70
   6   1 -13    1.20    9.50
  -6   1  13   18.70    9.40
  -6   1  13   -2.10   11.10
  -6   1  13   -4.20   13.50
   5  -1 -13   56.79   13.10
  -5  -1  13   42.40   16.40
  -5  -1  13   32.30   13.60
  -5  -1  13   35.40    9.80
  -5   1  13   44.20   10.90
  -5   1  13   60.99   16.90
   5   1 -13   53.59   11.30
  -5   1  13   48.00   13.80
  -4  -1  13   20.20   14.70
  -4  -1  13   -3.90    7.80
   4  -1 -13   11.30    8.30
  -4  -1  13  -22.30   12.30
  -4   1  13   14.80   11.20
  -4   1  13   23.00   14.40
   4   1 -13    6.10    7.00
  -4   1  13    7.60    9.00
  -3  -1  13   74.59   15.10
   3  -1 -13   82.09   12.40
  -3  -1  13   77.39   19.90
  -3   1  13   96.09   20.30
  -3   1  13   81.79   14.60
  -2  -1  13   27.80   17.40
  -2  -1  13   -7.20   10.60
  -2   1  13   18.50   16.10
  -1  -1  13  141.79   20.40
  -1  -1  13  195.08   29.80
  -1   1  13  167.88   24.90
   0  -1  13  100.59   24.60
   0  -1  13   85.89   18.60
   0   1  13   68.69   22.20
   1  -1  13   17.30   15.00
   1  -1  13  -15.70   20.80
   1   1  13   -6.30   17.50
   2  -1  13  172.78   26.50
   2  -1  13   99.39   27.00
   2   1  13  117.29   26.30
 -11  -2  13    7.40   13.80
  11  -2 -13    1.70   15.40
  11   2 -13   -3.20   14.40
 -11   2  13   -4.60   14.40
  10  -2 -13    4.40   14.40
 -10  -2  13    9.10   14.70
  10   2 -13    9.20   14.60
 -10   2  13   -3.80   14.60
  -9  -2  13    7.30   12.90
   9  -2 -13   14.80   14.20
  -9   2  13   14.00   15.40
   9   2 -13   19.10   14.00
   8  -2 -13  492.05   31.70
  -8  -2  13  471.65   32.00
  -8  -2  13  443.66   27.90
  -8   2  13  464.95   33.50
   8   2 -13  440.76   30.40
  -7  -2  13   29.20   14.60
  -7  -2  13   37.90   12.20
  -7   2  13   55.19   16.20
   7   2 -13   66.09   14.60
  -6  -2  13  268.87   23.50
  -6  -2  13  277.47   31.00
  -6  -2  13  316.37   27.60
   6   2 -13  327.87   23.30
  -6   2  13  296.47   27.00
  -5  -2  13  795.12   46.50
  -5  -2  13  654.73   36.90
  -5  -2  13  636.84   34.20
  -5   2  13  709.13   36.90
  -5   2  13  698.33   39.80
   5   2 -13  720.13   30.70
  -4  -2  13  275.37   25.80
  -4  -2  13  241.98   26.10
  -4  -2  13  341.57   36.10
  -4   2  13  211.58   22.20
  -4   2  13  288.67   29.70
  -3  -2  13  247.08   26.30
  -3  -2  13  190.68   29.00
  -3   2  13  166.78   23.50
  -3   2  13  170.98   20.10
  -2  -2  13  110.19   20.80
  -2  -2  13  128.79   23.80
  -2   2  13  142.09   24.40
  -2   2  13   92.09   16.50
  -1  -2  13  161.68   27.00
  -1  -2  13  234.88   27.30
  -1   2  13  206.38   27.20
  -1   2  13  198.88   23.60
   0  -2  13   33.00   21.20
   0  -2  13    5.40   15.00
   0   2  13   19.00   18.30
   1  -2  13  187.58   26.60
   1  -2  13  168.48   30.20
   1   2  13  106.49   25.40
   2  -2  13   23.00   23.30
   2  -2  13   23.60   18.20
   2   2  13   -8.10   20.40
 -10  -3  13   29.50   17.50
  10   3 -13    0.00   16.00
 -10   3  13   -3.90   15.20
  -9  -3  13  -11.90   12.80
  -9  -3  13   31.20   14.70
  -9   3  13    1.00   15.10
   9   3 -13   14.80   15.20
  -8  -3  13  543.45   34.60
  -8  -3  13  541.65   35.50
  -8   3  13  532.15   37.20
   8   3 -13  607.94   35.60
  -7  -3  13   44.30   15.10
  -7  -3  13   48.20   16.10
  -7   3  13   32.40   16.60
   7   3 -13   41.00   14.40
  -6  -3  13    5.20   12.50
  -6  -3  13   -6.90   13.60
   6   3 -13    0.40   10.00
  -6   3  13   -6.50   13.90
  -5  -3  13    2.30   15.50
  -5  -3  13   -5.10   13.70
  -5  -3  13    4.30   12.20
  -5   3  13   -0.10   12.70
   5   3 -13    3.00    9.40
  -5   3  13   15.80   12.70
  -4  -3  13   -2.30   16.60
  -4  -3  13   -2.10   13.50
  -4  -3  13    7.20   15.30
  -4   3  13   24.20   14.50
  -4   3  13   33.30   14.30
  -3  -3  13  380.16   37.40
  -3  -3  13  339.97   31.80
  -3   3  13  402.26   32.80
  -3   3  13  361.16   30.40
  -2  -3  13  -18.50   14.70
  -2  -3  13   27.40   17.60
  -2   3  13   27.20   13.60
  -2   3  13   12.90   14.00
  -1  -3  13  502.35   42.80
  -1  -3  13  434.36   36.00
  -1   3  13  410.06   36.50
  -1   3  13  468.55   32.00
   0  -3  13  200.68   31.00
   0  -3  13  264.07   31.90
   0   3  13  285.27   32.60
   0   3  13  267.17   24.80
   1  -3  13   14.40   19.10
   1  -3  13    6.90   21.30
   1   3  13  -15.30   17.70
  -9  -4  13    8.80   15.00
  -9  -4  13  -10.30   14.70
  -9   4  13   34.50   18.90
   9   4 -13   14.50   14.40
  -8  -4  13  459.45   35.70
  -8  -4  13  481.15   36.10
   8   4 -13  455.55   33.20
  -8   4  13  421.06   36.80
  -7  -4  13   17.50   15.50
  -7  -4  13   24.80   15.40
  -7   4  13   18.10   16.20
   7   4 -13   24.30   13.60
  -6  -4  13   46.70   16.90
  -6  -4  13   42.80   18.40
   6   4 -13   44.40   13.20
  -6   4  13   48.50   18.40
  -5  -4  13  437.46   36.30
  -5  -4  13  508.25   37.00
  -5   4  13  534.45   36.90
  -4  -4  13  462.75   37.70
  -4  -4  13  479.55   42.80
  -4  -4  13  415.86   35.30
  -4   4  13  426.76   34.90
  -3  -4  13  -10.40   15.10
  -3  -4  13   47.10   20.00
  -3   4  13    8.80   14.30
  -2  -4  13   79.49   22.10
  -2  -4  13   76.29   22.90
  -2   4  13   85.29   19.70
  -1  -4  13  268.57   34.30
  -1  -4  13  276.77   34.10
  -1   4  13  342.67   30.40
  11   0 -14   32.10   18.40
 -11   0  14   27.20   14.50
 -10   0  14  550.34   32.50
  10   0 -14  587.44   37.30
   9   0 -14   -4.30   12.80
  -9   0  14    4.60   12.10
  -9   0  14   21.40   13.60
  -8   0  14  628.64   34.90
   8   0 -14  622.14   35.30
  -8   0  14  615.84   33.10
  -7   0  14  222.88   22.10
   7   0 -14  207.58   23.00
  -7   0  14  200.28   21.80
   6   0 -14   60.99   13.70
  -6   0  14   73.29   20.60
  -6   0  14   47.90   14.10
  -5   0  14  549.65   39.70
  -5   0  14  431.26   28.60
   5   0 -14  512.05   26.30
  -4   0  14   -8.70   11.50
  -4   0  14   15.40   14.60
  -3   0  14   27.20   16.70
  -2   0  14   11.30   16.80
  -1   0  14   59.49   20.90
   0   0  14  787.52   51.39
   1   0  14  -29.60   18.50
  11  -1 -14  359.26   35.90
 -11  -1  14  347.67   29.60
 -11   1  14  337.57   32.40
  11   1 -14  313.57   30.50
  10  -1 -14  -10.60   13.80
 -10  -1  14   -3.80   12.20
  10   1 -14   -8.20   13.90
 -10   1  14  -12.40   14.90
 -10   1  14   14.70   14.50
   9  -1 -14  106.59   19.70
  -9  -1  14   59.89   16.50
  -9   1  14  112.29   15.10
  -9   1  14   88.09   19.50
   9   1 -14  101.09   19.40
  -8  -1  14  121.69   18.50
   8  -1 -14  140.49   21.40
   8   1 -14  152.28   21.40
  -8   1  14  119.09   15.50
  -8   1  14  128.29   20.20
  -7  -1  14  375.06   28.50
   7  -1 -14  380.16   27.90
  -7   1  14  377.66   29.40
   7   1 -14  442.56   28.50
  -7   1  14  378.56   23.40
  -6  -1  14  281.17   31.10
   6  -1 -14  343.37   25.20
  -6  -1  14  360.96   27.90
  -6   1  14  318.87   32.00
  -6   1  14  290.67   26.40
   6   1 -14  318.47   23.10
  -6   1  14  316.27   21.80
   5  -1 -14   87.49   14.00
  -5  -1  14   61.59   18.70
  -5  -1  14   68.09   16.80
  -5   1  14   70.09   18.20
  -5   1  14  100.39   17.00
  -5   1  14   58.29   12.40
  -4  -1  14  190.18   23.80
  -4  -1  14  249.48   29.70
  -4   1  14  219.58   27.80
  -4   1  14  243.98   21.20
  -3  -1  14  988.10   52.89
  -3  -1  14  876.31   39.30
  -3   1  14  908.11   49.99
  -2  -1  14   76.99   20.50
  -2  -1  14   29.10   13.50
  -2   1  14   80.79   21.20
  -1  -1  14  -20.40   12.00
  -1  -1  14   32.90   17.90
  -1   1  14   13.00   17.30
   0  -1  14  427.06   33.40
   0  -1  14  451.45   44.10
   0   1  14  473.85   42.80
   1  -1  14   29.60   23.00
   1  -1  14    7.20   15.80
   1   1  14  -17.50   19.90
 -10  -2  14   88.49   20.20
  10  -2 -14   93.29   20.70
  10   2 -14   98.29   20.10
 -10   2  14  116.79   21.50
   9  -2 -14  -10.00   14.40
  -9  -2  14   -2.00   13.20
  -9   2  14  -10.80   13.50
   9   2 -14    0.30   12.00
   8  -2 -14   71.39   17.80
  -8  -2  14   97.69   19.00
  -8   2  14  122.59   20.40
   8   2 -14  139.99   20.00
   7  -2 -14   39.80   14.20
  -7  -2  14   32.70   11.60
  -7  -2  14   25.40   15.40
  -7   2  14   38.10   16.70
   7   2 -14   18.40   12.20
  -6  -2  14   -7.00   12.60
  -6  -2  14   17.80   10.60
  -6  -2  14   35.60   19.00
  -6   2  14   13.20   13.90
  -6   2  14    8.20   14.60
   6   2 -14   13.80    9.90
  -5  -2  14  118.29   17.90
  -5  -2  14   86.19   18.40
  -5  -2  14  121.99   23.50
  -5   2  14   83.19   19.30
  -5   2  14  126.49   20.50
  -4  -2  14   71.49   16.90
  -4  -2  14   84.29   21.40
  -4  -2  14   73.49   20.40
  -4   2  14   85.39   18.80
  -4   2  14   90.19   17.80
  -3  -2  14   11.50   17.10
  -3  -2  14  -18.70   11.70
  -3   2  14   13.70   14.70
  -3   2  14   13.60   13.70
  -2  -2  14  -18.70   13.70
  -2  -2  14   44.00   20.00
  -2   2  14   26.20   16.90
  -1  -2  14   68.99   19.50
  -1  -2  14   82.89   24.50
  -1   2  14   51.09   20.10
   0  -2  14  207.18   29.10
   0  -2  14  180.48   32.30
   0   2  14  184.48   27.60
  -9  -3  14    8.20   13.10
  -9  -3  14    7.90   14.40
  -9   3  14    2.20   15.30
   9   3 -14   -0.70   13.80
  -8  -3  14   88.89   18.10
  -8  -3  14   79.59   19.70
   8   3 -14   78.49   17.90
  -8   3  14   97.49   21.70
  -7  -3  14  131.29   21.20
  -7  -3  14  121.49   23.70
  -7   3  14   95.89   21.40
   7   3 -14  112.09   18.60
  -6  -3  14    2.20   12.70
  -6  -3  14   16.20   16.20
  -6   3  14   -9.70   13.90
  -5  -3  14   81.49   18.00
  -5  -3  14   65.89   20.20
  -5  -3  14  106.29   25.70
  -5   3  14   98.79   20.30
  -5   3  14   70.29   18.00
  -4  -3  14   60.19   19.90
  -4  -3  14   45.00   20.30
  -4  -3  14   88.09   19.40
  -4   3  14   90.89   19.20
  -4   3  14   68.29   17.20
  -3  -3  14   29.50   18.90
  -3  -3  14   27.30   17.20
  -3   3  14   38.70   15.70
  -3   3  14    5.00   14.70
  -2  -3  14   56.39   21.40
  -2  -3  14   36.90   18.70
  -2   3  14   41.30   16.60
  -2   3  14   88.29   19.70
  -1  -3  14  -28.70   15.50
  -1  -3  14   24.80   20.00
  -1   3  14   10.30   16.40
  -7  -4  14   90.99   20.80
  -7  -4  14   91.89   21.60
  -7   4  14   83.49   22.10
  -6  -4  14    9.10   16.50
  -6  -4  14    9.40   15.60
  -6   4  14   -7.80   16.00
  -5  -4  14   56.09   19.00
  -5  -4  14   48.20   18.80
  -5   4  14   29.70   17.50
  -4  -4  14  102.49   22.40
  -4  -4  14  164.68   26.60
  -4  -4  14  166.28   28.70
  -4   4  14  101.49   21.30
  -3  -4  14   20.40   17.20
  -3  -4  14    7.30   16.80
  -3  -4  14  -38.30   19.50
  -3   4  14   -7.10   14.40
  10   0 -15   -4.10   13.40
 -10   0  15    6.90   12.10
   9   0 -15    8.20   13.90
  -9   0  15  -17.20   12.10
  -9   0  15    7.20   12.20
  -8   0  15   -0.40   11.40
   8   0 -15   18.80   13.40
   7   0 -15  -16.40   10.10
  -7   0  15    2.70   10.90
   6   0 -15   -8.30   10.00
  -6   0  15    0.30   15.90
  -6   0  15   -8.90   11.30
  -5   0  15   -1.80   10.90
  -5   0  15   16.30   15.30
  -4   0  15  -16.80   11.10
  -4   0  15    8.00   14.70
  -3   0  15    4.10   15.70
  -2   0  15    1.30   16.10
  -1   0  15   -7.40   16.60
 -10  -1  15   35.00   15.00
  10  -1 -15   38.60   18.30
 -10   1  15   38.30   17.00
  10   1 -15   23.10   15.90
  -9  -1  15   -2.00   13.30
   9  -1 -15   -8.80   12.40
  -9   1  15    1.90   13.00
   9   1 -15   -1.70   13.10
  -8  -1  15    2.70   11.70
   8  -1 -15    1.20   12.50
   8   1 -15    2.50   12.80
  -8   1  15   11.90   13.60
   7  -1 -15  205.88   23.40
  -7  -1  15  170.18   21.40
  -7   1  15  145.69   21.10
   7   1 -15  157.98   20.20
   6  -1 -15    0.20    9.70
  -6  -1  15   -2.70   12.20
  -6  -1  15    2.90   16.40
  -6   1  15   -2.20   15.40
  -5  -1  15   33.80   17.40
  -5  -1  15   43.50   14.50
  -5   1  15   88.99   21.70
  -4  -1  15  154.58   22.20
  -4  -1  15  189.58   29.80
  -4   1  15  203.58   27.50
  -3  -1  15   31.30   18.40
  -3   1  15   28.00   16.40
  -2  -1  15   13.90   18.00
  -2   1  15   21.90   17.10
  -1  -1  15   42.90   20.00
  -1   1  15   31.40   21.20
  -9  -2  15   65.79   17.60
   9  -2 -15   19.70   14.90
  -9   2  15   40.00   16.90
   9   2 -15   58.79   16.00
   8  -2 -15    7.90   13.40
  -8  -2  15   13.40   14.50
  -8   2  15   -2.30   14.20
   8   2 -15  -17.40   10.40
  -7  -2  15  106.59   21.30
   7  -2 -15  111.59   19.60
  -7   2  15   99.49   19.40
  -6  -2  15  -11.80   18.00
  -6  -2  15   23.70   15.40
   6  -2 -15   18.60   12.60
  -6   2  15   -9.10   14.10
  -6   2  15    5.80   13.80
  -5  -2  15   43.90   19.60
  -5  -2  15   63.79   18.40
  -5   2  15   41.80   16.80
  -5   2  15   42.80   16.70
  -4  -2  15   64.59   22.20
  -4  -2  15    2.20   17.20
  -4   2  15   57.59   17.40
  -3  -2  15   61.99   17.40
  -3  -2  15  120.89   26.00
  -3   2  15   98.99   21.40
  -2  -2  15  282.77   31.30
  -2  -2  15  296.37   36.10
  -2   2  15  374.26   36.80
  -7  -3  15  751.72   43.90
  -7  -3  15  676.63   48.70
  -7   3  15  701.53   42.70
  -6  -3  15   -7.20   15.40
  -6  -3  15   -3.00   12.90
  -6   3  15  -22.80   14.40
  -5  -3  15  128.09   21.50
  -5  -3  15  163.68   29.10
  -5  -3  15  105.69   22.10
  -5   3  15  187.28   26.60
  -5   3  15  143.29   23.00
  -4  -3  15  490.65   39.60
  -4  -3  15  564.04   37.90
  -4  -3  15  568.94   45.10
  -4   3  15  642.74   39.90
  -4   3  15  556.24   37.60
  -7   0  16   26.10   12.80
  -6   0  16  410.06   29.80
  -6   0  16  441.96   42.10
  -5   0  16  305.97   27.90
  -5   0  16  251.27   31.00
  -4   0  16  146.29   21.20
  -4   0  16  201.38   29.50
  -7  -1  16  331.17   30.10
  -6  -1  16   14.10   13.60
  -6  -1  16   11.20   19.10
  -6   1  16   26.10   18.80
  -5  -1  16  -10.20   12.40
  -5  -1  16   18.70   15.70
  -5   1  16   32.70   17.70
   0   0   0    0.00    0.00
_computing_structure_solution     'SHELXT 2014/5 (Sheldrick, 2014)'
;
_shelx_hkl_checksum     82357
_shelx_res_file
;
TITL HT12g_0m_a.res in P2(1)/c
    CdTe2O5.res
    created by SHELXL-2016/6 at 09:12:24 on 30-Mar-2020
REM Old TITL HT12g_0m in P2(1)/c
REM SHELXT solution in P2(1)/c
REM R1 0.045,  Rweak 0.001,  Alpha 0.012,  Orientation as input
REM Formula found by SHELXT:  Cd3 O5
CELL  0.71073   9.4535   5.5806  10.8607   90.000  114.430   90.000
ZERR    4.000   0.0005   0.0003   0.0005    0.000    0.001    0.000
LATT  1
SYMM -X, 1/2+Y, 1/2-Z
SFAC CD O TE
UNIT 4 20 8
TEMP -173.100
L.S. 10
acta
size 0.10 0.06 0.05
LIST 6
FMAP 2
PLAN 20
WGHT    0.017100
FVAR       0.23598
TE1   3    0.259109    0.320344    0.722974    11.00000    0.00997    0.01304 =
         0.01191   -0.00069    0.00360    0.00123
TE2   3    0.349347    0.647800    0.490780    11.00000    0.01214    0.01187 =
         0.01070   -0.00077    0.00399   -0.00178
CD1   1    0.018999    0.797616    0.636204    11.00000    0.01824    0.01311 =
         0.01254    0.00255    0.00778    0.00370
O1    2    0.129345    0.494781    0.782079    11.00000    0.01707    0.01237 =
         0.01747    0.00539    0.01162    0.00350
O2    2    0.121574    0.135853    0.584347    11.00000    0.02558    0.01465 =
         0.01087   -0.00083    0.00226   -0.00546
O3    2    0.223932    0.596042    0.597280    11.00000    0.01988    0.01423 =
         0.02086    0.00324    0.01440    0.00349
O4    2    0.208123    0.028691    0.846649    11.00000    0.01620    0.01423 =
         0.01591    0.00679    0.00435    0.00164
O5    2    0.479056    0.397853    0.596181    11.00000    0.01624    0.01975 =
         0.01883    0.00721    0.00938    0.00601
HKLF 4
REM  HT12g_0m_a.res in P2(1)/c
REM R1 =  0.0241 for    1462 Fo > 4sig(Fo)  and  0.0400 for all    1827 data
REM     73 parameters refined using      0 restraints
END
WGHT      0.0171      0.0000
REM Highest difference peak  1.199,  deepest hole -1.035,  1-sigma level  0.287
Q1    1   0.3514  0.9810  0.4962  11.00000  0.05    1.20
Q2    1   0.3616  0.3414  0.6674  11.00000  0.05    1.12
Q3    1   0.2246  0.3364  0.7821  11.00000  0.05    1.10
Q4    1   0.3678  0.0288  0.6357  11.00000  0.05    1.08
Q5    1   0.3312  0.6965  0.5570  11.00000  0.05    1.04
Q6    1   0.1606  0.0037  0.4553  11.00000  0.05    1.01
Q7    1  -0.0620  0.9720  0.6330  11.00000  0.05    1.00
Q8    1   0.3803  0.6240  0.4250  11.00000  0.05    0.99
Q9    1   0.5424  0.3146  0.5763  11.00000  0.05    0.97
Q10   1   0.4245  0.4849  0.5347  11.00000  0.05    0.95
Q11   1   0.3031  0.1335  0.8355  11.00000  0.05    0.95
Q12   1   0.2852  0.3796  0.6771  11.00000  0.05    0.94
Q13   1   0.1634  0.6612  0.9434  11.00000  0.05    0.94
Q14   1   0.4681  0.3947  0.7028  11.00000  0.05    0.93
Q15   1   0.4251  0.5223  0.7625  11.00000  0.05    0.93
Q16   1   0.2620 -0.0002  0.9336  11.00000  0.05    0.91
Q17   1   0.3620  0.7795  0.5156  11.00000  0.05    0.89
Q18   1   0.2678  0.6395  0.4771  11.00000  0.05    0.89
Q19   1   0.0363  0.7813  0.5637  11.00000  0.05    0.89
Q20   1   0.0814  0.6334  0.6447  11.00000  0.05    0.88
;
_shelx_res_checksum     40176
_iucr_refine_instructions_details
;
TITL HT12g_0m_a.res in P2(1)/c
    CdTe2O5.res
    created by SHELXL-2016/6 at 09:12:24 on 30-Mar-2020
REM Old TITL HT12g_0m in P2(1)/c
REM SHELXT solution in P2(1)/c
REM R1 0.045,  Rweak 0.001,  Alpha 0.012,  Orientation as input
REM Formula found by SHELXT:  Cd3 O5
CELL  0.71073   9.4535   5.5806  10.8607   90.000  114.430   90.000
ZERR    4.000   0.0005   0.0003   0.0005    0.000    0.001    0.000
LATT  1
SYMM -X, 1/2+Y, 1/2-Z
SFAC CD O TE
UNIT 4 20 8
TEMP -173.100
L.S. 10
acta
size 0.10 0.06 0.05
LIST 6
FMAP 2
PLAN 20
WGHT    0.017100
FVAR       0.23598
TE1   3    0.259109    0.320344    0.722974    11.00000    0.00997    0.01304 =
         0.01191   -0.00069    0.00360    0.00123
TE2   3    0.349347    0.647800    0.490780    11.00000    0.01214    0.01187 =
         0.01070   -0.00077    0.00399   -0.00178
CD1   1    0.018999    0.797616    0.636204    11.00000    0.01824    0.01311 =
         0.01254    0.00255    0.00778    0.00370
O1    2    0.129345    0.494781    0.782079    11.00000    0.01707    0.01237 =
         0.01747    0.00539    0.01162    0.00350
O2    2    0.121574    0.135853    0.584347    11.00000    0.02558    0.01465 =
         0.01087   -0.00083    0.00226   -0.00546
O3    2    0.223932    0.596042    0.597280    11.00000    0.01988    0.01423 =
         0.02086    0.00324    0.01440    0.00349
O4    2    0.208123    0.028691    0.846649    11.00000    0.01620    0.01423 =
         0.01591    0.00679    0.00435    0.00164
O5    2    0.479056    0.397853    0.596181    11.00000    0.01624    0.01975 =
         0.01883    0.00721    0.00938    0.00601
HKLF 4
REM  HT12g_0m_a.res in P2(1)/c
REM R1 =  0.0241 for    1462 Fo > 4sig(Fo)  and  0.0400 for all    1827 data
REM     73 parameters refined using      0 restraints
END
WGHT      0.0171      0.0000
REM Highest difference peak  1.199,  deepest hole -1.035,  1-sigma level  0.287
Q1    1   0.3514  0.9810  0.4962  11.00000  0.05    1.20
Q2    1   0.3616  0.3414  0.6674  11.00000  0.05    1.12
Q3    1   0.2246  0.3364  0.7821  11.00000  0.05    1.10
Q4    1   0.3678  0.0288  0.6357  11.00000  0.05    1.08
Q5    1   0.3312  0.6965  0.5570  11.00000  0.05    1.04
Q6    1   0.1606  0.0037  0.4553  11.00000  0.05    1.01
Q7    1  -0.0620  0.9720  0.6330  11.00000  0.05    1.00
Q8    1   0.3803  0.6240  0.4250  11.00000  0.05    0.99
Q9    1   0.5424  0.3146  0.5763  11.00000  0.05    0.97
Q10   1   0.4245  0.4849  0.5347  11.00000  0.05    0.95
Q11   1   0.3031  0.1335  0.8355  11.00000  0.05    0.95
Q12   1   0.2852  0.3796  0.6771  11.00000  0.05    0.94
Q13   1   0.1634  0.6612  0.9434  11.00000  0.05    0.94
Q14   1   0.4681  0.3947  0.7028  11.00000  0.05    0.93
Q15   1   0.4251  0.5223  0.7625  11.00000  0.05    0.93
Q16   1   0.2620 -0.0002  0.9336  11.00000  0.05    0.91
Q17   1   0.3620  0.7795  0.5156  11.00000  0.05    0.89
Q18   1   0.2678  0.6395  0.4771  11.00000  0.05    0.89
Q19   1   0.0363  0.7813  0.5637  11.00000  0.05    0.89
Q20   1   0.0814  0.6334  0.6447  11.00000  0.05    0.88
;
