# Supplementary material for: The crystal structure of a new CdTe2O5 polymorph, isotypic with ∊-CaTe2O5
Source: Acta Crystallogr E Crystallogr Commun. 2020 May 15;76(Pt 6):831–4. doi: 10.1107/S2056989020006283 (PMC7273983; doi:10.1107/S2056989020006283)
Supplement: Supplementary file 2 [file e-76-00831-Isup2.hkl]

data_I                                                                          
_shelx_title ' HT12g_0m_a.res in P2(1)/c'                                       
_shelx_refln_list_code          4                                               
_shelx_F_calc_maximum      415.51                                               
_exptl_crystal_F_000       768.00                                               
_reflns_d_resolution_high  0.6689                                               
                                                                                
loop_                                                                           
 _space_group_symop_operation_xyz                                               
 'x, y, z'                                                                      
 '-x, y+1/2, -z+1/2'                                                            
 '-x, -y, -z'                                                                   
 'x, -y-1/2, z-1/2'                                                             
                                                                                
_cell_length_a     9.4535                                                       
_cell_length_b     5.5806                                                       
_cell_length_c    10.8607                                                       
_cell_angle_alpha  90.000                                                       
_cell_angle_beta  114.430                                                       
_cell_angle_gamma  90.000                                                       
                                                                                
_shelx_F_squared_multiplier     1.000                                           
                                                                                
loop_                                                                           
 _refln_index_h                                                                 
 _refln_index_k                                                                 
 _refln_index_l                                                                 
 _refln_F_squared_calc                                                          
 _refln_F_squared_meas                                                          
 _refln_F_squared_sigma                                                         
 _refln_observed_status                                                         
   2   0   0      10173.11      10708.43       126.71 o                         
   3   0   0      61275.98      62432.50       670.23 o                         
   4   0   0      22538.41      23181.44       374.02 o                         
   5   0   0       2405.02       2687.65       120.40 o                         
   6   0   0       3882.58       3732.76       148.04 o                         
   7   0   0         82.40          1.54        77.01 o                         
   8   0   0      28727.23      28253.37       512.95 o                         
   9   0   0       2848.86       2590.70       154.50 o                         
  10   0   0      11572.74      11676.36       336.89 o                         
  11   0   0       5362.98       5946.84       318.53 o                         
  12   0   0       3409.38       3281.11       262.49 o                         
   1   1   0       1176.84       1242.65        30.48 o                         
   2   1   0       8460.93       8824.53        79.74 o                         
   3   1   0      41127.64      41611.82       366.56 o                         
   4   1   0       9527.48       9644.54       144.49 o                         
   5   1   0      22938.03      23298.14       310.44 o                         
   6   1   0      27315.94      27281.36       330.60 o                         
   7   1   0      30206.23      30600.62       350.36 o                         
   8   1   0       2319.64       2216.55       102.06 o                         
   9   1   0        985.70       1090.35        95.74 o                         
  10   1   0       7592.62       7222.34       221.74 o                         
  11   1   0       1833.69       1859.76       148.19 o                         
  12   1   0       1793.11       1820.79       177.63 o                         
   0   2   0      48540.29      49803.02       600.77 o                         
   1   2   0       5930.64       5975.60        74.75 o                         
   2   2   0        461.61        552.43        31.42 o                         
   3   2   0      35352.57      37092.61       418.22 o                         
   4   2   0      19209.88      19911.86       248.85 o                         
   5   2   0       1871.26       1764.87        75.75 o                         
   6   2   0        223.76        225.97        57.76 o                         
   7   2   0       2411.60       2419.79       152.17 o                         
   8   2   0       7289.03       7419.63       182.43 o                         
   9   2   0         81.12        138.53        83.39 o                         
  10   2   0       1835.58       2067.46       137.33 o                         
  11   2   0       2177.04       2151.07       148.60 o                         
  12   2   0       2152.17       1814.01       207.26 o                         
   1   3   0       3771.54       3812.58        98.78 o                         
   2   3   0       4675.95       4776.67        99.04 o                         
   3   3   0       3047.99       2999.58       119.84 o                         
   4   3   0         20.35         -5.40        45.14 o                         
   5   3   0       1404.50       1396.25        81.40 o                         
   6   3   0          9.10         -7.59        56.29 o                         
   7   3   0       2381.70       2487.03       117.57 o                         
   8   3   0       2099.97       1888.98       131.83 o                         
   9   3   0         22.32         69.96        84.67 o                         
  10   3   0        921.24        872.37       119.09 o                         
  11   3   0       3167.30       3138.22       174.04 o                         
  12   3   0          6.10         62.71       179.52 o                         
   0   4   0       8301.08       8302.09       181.50 o                         
   1   4   0      11225.49      11111.78       160.11 o                         
   2   4   0       6002.18       6050.62       147.85 o                         
   3   4   0       2863.75       2731.93        91.53 o                         
   4   4   0       4941.57       4625.77       174.82 o                         
   5   4   0       1647.73       1695.31        93.78 o                         
   6   4   0        353.07        427.41        74.42 o                         
   7   4   0       5897.33       5925.68       172.09 o                         
   8   4   0        320.69        230.04        91.98 o                         
   9   4   0        106.60         79.78        94.89 o                         
  10   4   0       4352.27       3966.27       202.63 o                         
  11   4   0        587.74        727.75       145.36 o                         
   1   5   0        521.51        467.64        67.76 o                         
   2   5   0       6826.23       6775.32       160.74 o                         
   3   5   0       5019.73       5036.15       153.54 o                         
   4   5   0       1291.25       1418.57       109.74 o                         
   5   5   0      14144.93      14037.15       285.21 o                         
   6   5   0       4436.70       4441.74       176.68 o                         
   7   5   0       3881.88       3753.72       172.58 o                         
   8   5   0       5974.49       5963.75       202.28 o                         
   9   5   0        127.97        178.84       120.68 o                         
  10   5   0        395.57        510.71       138.02 o                         
   0   6   0      20683.68      21806.91       654.46 o                         
   1   6   0        174.49        190.82        86.95 o                         
   2   6   0       5164.83       5104.33       191.94 o                         
   3   6   0       5687.15       5594.83       188.32 o                         
   4   6   0        197.10         14.87       108.66 o                         
   5   6   0        239.66        114.27       112.60 o                         
   6   6   0         37.62        212.15       116.60 o                         
   7   6   0         81.81         -0.64       173.39 o                         
   8   6   0       2693.62       2448.07       249.62 o                         
   1   7   0       2794.22       2955.88       187.66 o                         
   2   7   0          2.12        148.15       103.31 o                         
   3   7   0       6262.89       6358.49       233.54 o                         
   4   7   0        200.64         69.40       122.17 o                         
   5   7   0       2364.37       2382.17       251.83 o                         
   6   7   0        893.53        429.86       209.36 o                         
   7   7   0       5139.53       5546.53       585.41 o                         
   0   8   0       2258.86       2409.69       268.35 o                         
   1   8   0       1494.05       1477.97       183.24 o                         
   2   8   0         67.30        -77.75       307.84 o                         
   3   8   0        510.16        602.29       291.81 o                         
 -13   1   1        299.68        460.58       148.05 o                         
 -12   1   1        199.82        243.68       115.54 o                         
 -11   1   1        101.09         51.31        85.08 o                         
 -10   1   1       5641.47       5772.78       173.29 o                         
  -9   1   1       2518.84       2666.91       191.50 o                         
  -8   1   1        380.70        534.09        94.48 o                         
  -7   1   1      22478.29      22660.95       300.35 o                         
  -6   1   1        260.63        314.72        53.78 o                         
  -5   1   1       1159.89       1099.78        62.79 o                         
  -4   1   1       2023.72       1713.74        66.08 o                         
  -3   1   1        248.31        249.33        28.20 o                         
  -2   1   1       8863.31       8906.66        82.37 o                         
  -1   1   1       2569.13       2646.48        43.02 o                         
   0   1   1      15583.07      16381.48       107.13 o                         
   1   1   1      37199.14      38717.55       239.20 o                         
   2   1   1       6150.21       6431.45        67.31 o                         
   3   1   1      12380.24      12284.86       149.57 o                         
   4   1   1       1710.57       1663.83        87.04 o                         
   5   1   1       1970.18       2064.83        79.47 o                         
   6   1   1       6891.63       6896.04       133.48 o                         
   7   1   1        485.86        512.49        73.30 o                         
   8   1   1          8.52         65.18        58.09 o                         
   9   1   1          8.85         44.23        79.24 o                         
  10   1   1        280.00        199.96       101.51 o                         
  11   1   1       2316.35       2408.82       184.58 o                         
  12   1   1        116.06         99.27       139.60 o                         
 -12   2   1       4433.27       4360.29       219.63 o                         
 -11   2   1        459.03        466.10       120.73 o                         
 -10   2   1       2031.72       2114.02       133.93 o                         
  -9   2   1         11.13        -23.67        72.24 o                         
  -8   2   1        917.48        937.93       114.44 o                         
  -7   2   1       3096.68       3213.74       143.65 o                         
  -6   2   1         26.53         57.85        51.74 o                         
  -5   2   1      27431.23      26876.12       321.52 o                         
  -4   2   1      39721.42      39746.35       512.77 o                         
  -3   2   1      15263.70      15170.29       179.88 o                         
  -2   2   1      26421.93      25911.64       244.73 o                         
  -1   2   1      22310.76      23038.12       234.74 o                         
   0   2   1      32578.62      33016.53       237.29 o                         
   1   2   1       7994.26       8512.93        86.20 o                         
   2   2   1       7783.34       7776.98        88.79 o                         
   3   2   1       1742.14       1759.42        66.70 o                         
   4   2   1       6996.91       7142.60       160.23 o                         
   5   2   1      23238.87      24098.11       282.82 o                         
   6   2   1       6187.62       6040.78       153.73 o                         
   7   2   1       1496.94       1533.08        95.09 o                         
   8   2   1      29582.09      30895.08       406.56 o                         
   9   2   1       2489.46       2662.98       144.01 o                         
  10   2   1       1598.17       1648.58       126.54 o                         
  11   2   1       7715.17       8188.46       267.58 o                         
  12   2   1         43.14       -127.64       127.64 o                         
 -12   3   1       1125.45        917.40       158.44 o                         
 -11   3   1       1376.97       1182.14       146.82 o                         
 -10   3   1      21682.40      22235.94       364.27 o                         
  -9   3   1       1768.37       1634.49       132.82 o                         
  -8   3   1        225.09        155.77        75.52 o                         
  -7   3   1      42246.33      43376.95       510.17 o                         
  -6   3   1        427.04        417.01        65.91 o                         
  -5   3   1       1680.15       1692.64        83.31 o                         
  -4   3   1      15773.61      15735.22       204.83 o                         
  -3   3   1       9916.87       9887.11       156.03 o                         
  -2   3   1      24565.82      25333.70       271.49 o                         
  -1   3   1       1574.84       1541.64        68.38 o                         
   0   3   1       6214.05       6216.48        94.17 o                         
   1   3   1      67439.16      68699.93       586.77 o                         
   2   3   1       4975.31       5076.58        99.44 o                         
   3   3   1      50760.71      52713.51       551.90 o                         
   4   3   1       7618.55       7610.47       159.80 o                         
   5   3   1      16605.65      16825.69       256.83 o                         
   6   3   1       6448.80       6631.33       160.11 o                         
   7   3   1        113.28         64.86        80.56 o                         
   8   3   1        158.18        301.16       103.13 o                         
   9   3   1          1.71        131.47        95.55 o                         
  10   3   1        135.40        202.37       104.99 o                         
  11   3   1       8079.78       8517.23       356.87 o                         
 -11   4   1          3.95        -21.63       119.21 o                         
 -10   4   1       3425.14       3160.42       447.84 o                         
  -9   4   1        494.71        406.48        96.00 o                         
  -8   4   1         77.78        -14.04        77.56 o                         
  -7   4   1       2910.49       2751.16       126.62 o                         
  -6   4   1       2182.92       1964.93       116.45 o                         
  -5   4   1       4167.96       4082.84       129.38 o                         
  -4   4   1      24879.94      24705.72       293.81 o                         
  -3   4   1       9890.52       9993.63       198.47 o                         
  -2   4   1      14840.63      15144.46       244.87 o                         
  -1   4   1       8323.22       8032.54       136.79 o                         
   0   4   1      36224.62      36690.06       350.46 o                         
   1   4   1       1683.49       1660.35        50.38 o                         
   2   4   1        219.06        270.58        50.27 o                         
   3   4   1       3752.41       3762.34       114.49 o                         
   4   4   1      19699.39      20094.78       278.54 o                         
   5   4   1      14192.15      14326.14       234.29 o                         
   6   4   1       1385.52       1386.51        88.53 o                         
   7   4   1       2271.50       2095.64       108.97 o                         
   8   4   1      21370.51      21666.33       354.21 o                         
   9   4   1          1.19         49.35        99.79 o                         
  10   4   1        454.09        521.07       137.69 o                         
 -10   5   1       3314.27       3073.88       193.12 o                         
  -9   5   1          9.17        -61.11       100.34 o                         
  -8   5   1        464.34        455.40       125.97 o                         
  -7   5   1       9708.34       9503.31       248.24 o                         
  -6   5   1      10562.41      10653.72       290.60 o                         
  -5   5   1        415.64        509.03        96.14 o                         
  -4   5   1       1536.77       1528.19       104.76 o                         
  -3   5   1      15491.78      15966.38       287.72 o                         
  -2   5   1       6439.94       6531.97       161.72 o                         
  -1   5   1        439.16        376.65        58.74 o                         
   0   5   1       3286.13       3163.45       101.86 o                         
   1   5   1      11305.11      11519.12       198.07 o                         
   2   5   1       2339.52       2374.68        99.63 o                         
   3   5   1       1073.22       1059.17        78.58 o                         
   4   5   1        760.94        692.51        75.97 o                         
   5   5   1       3423.96       3472.38       136.03 o                         
   6   5   1        252.24        254.56        78.71 o                         
   7   5   1       5303.09       5589.36       216.23 o                         
   8   5   1        225.25        395.10       119.83 o                         
   9   5   1        913.82        725.48       200.73 o                         
  -9   6   1       2068.25       1734.63       273.46 o                         
  -8   6   1       3167.00       2942.49       289.14 o                         
  -7   6   1        240.02        309.68       110.37 o                         
  -6   6   1       2483.06       2568.66       160.08 o                         
  -5   6   1       2010.65       2175.64       146.38 o                         
  -4   6   1        637.77        685.02       100.90 o                         
  -3   6   1        668.45        517.68        92.99 o                         
  -2   6   1       2017.17       2202.51       118.66 o                         
  -1   6   1         44.72         99.70        74.00 o                         
   0   6   1       6640.08       6734.76       195.09 o                         
   1   6   1      12471.04      12592.05       261.25 o                         
   2   6   1        278.02        218.49        94.21 o                         
   3   6   1       4500.07       4391.27       185.77 o                         
   4   6   1      11366.21      11545.41       330.42 o                         
   5   6   1          3.07         96.46       156.94 o                         
   6   6   1       1829.50       1767.20       343.35 o                         
   7   6   1       3456.77       3196.88       265.57 o                         
   8   6   1       1086.61        888.55       202.89 o                         
  -7   7   1         86.16        353.19       220.90 o                         
  -6   7   1       5267.84       4811.35       380.03 o                         
  -5   7   1       1451.64       1326.15       171.12 o                         
  -4   7   1         16.26        -78.36       125.70 o                         
  -3   7   1      10968.23      11516.61       270.10 o                         
  -2   7   1        543.66        756.21       123.53 o                         
  -1   7   1        110.96        253.10       115.88 o                         
   0   7   1       7413.35       7347.41       260.27 o                         
   1   7   1         32.08         58.40       106.74 o                         
   2   7   1          0.07        131.03       113.50 o                         
   3   7   1       5126.79       5721.36       262.07 o                         
   4   7   1        913.85        718.80       160.83 o                         
   5   7   1        148.94         36.77       157.33 o                         
   6   7   1       2485.30       1931.13       210.46 o                         
  -3   8   1        249.47        245.25       146.55 o                         
  -2   8   1       6710.06       7285.89       332.29 o                         
  -1   8   1         75.07        214.06       173.03 o                         
   0   8   1         13.26        201.42       146.14 o                         
   1   8   1       3203.59       2840.14       291.94 o                         
   2   8   1          2.09         -6.00       210.93 o                         
   3   8   1       1445.42       1597.73       268.29 o                         
 -13   0   2       1997.08       1794.84       356.22 o                         
 -12   0   2        402.23        774.94       158.07 o                         
 -11   0   2       1272.12       1288.62       162.52 o                         
 -10   0   2        602.43        690.20       149.52 o                         
  -9   0   2      32077.04      33246.89       731.78 o                         
  -8   0   2        237.58        201.24        91.16 o                         
  -7   0   2      18296.18      17873.62       356.89 o                         
  -6   0   2      54601.80      55351.54      1474.13 o                         
  -5   0   2      26155.45      26133.14       427.07 o                         
  -4   0   2      41007.42      41363.75       470.42 o                         
  -3   0   2      15115.96      15104.92       152.82 o                         
  -2   0   2      24343.22      24701.98       204.99 o                         
  -1   0   2       4176.82       4215.98        66.99 o                         
   0   0   2        292.57        343.04        25.88 o                         
   1   0   2      43256.59      44312.09       474.38 o                         
   2   0   2       1807.72       1560.43        62.96 o                         
   3   0   2       9623.90       9409.66       191.52 o                         
   4   0   2      82060.27      83294.27      1152.02 o                         
   5   0   2      10539.59      10364.22       202.12 o                         
   6   0   2      22003.06      21651.47       350.45 o                         
   7   0   2      24125.32      23685.87       462.87 o                         
   8   0   2      15068.53      14453.30       302.39 o                         
   9   0   2          9.10        113.45       171.46 o                         
  10   0   2       1683.83       1537.50       244.98 o                         
  11   0   2       1041.74        953.84       245.15 o                         
  12   0   2       2927.79       3156.25       388.78 o                         
 -13   1   2          0.18         39.85       118.50 o                         
 -12   1   2       6264.22       6630.61       255.48 o                         
 -11   1   2       9005.58       9658.21       233.05 o                         
 -10   1   2       7388.55       7987.86       229.68 o                         
  -9   1   2       4353.70       4393.62       153.21 o                         
  -8   1   2       2871.46       2923.44       123.39 o                         
  -7   1   2      13405.71      13480.18       213.79 o                         
  -6   1   2       5684.44       5578.04       127.33 o                         
  -5   1   2      17244.59      17313.11       223.92 o                         
  -4   1   2         14.63          7.67        37.55 o                         
  -3   1   2      58096.90      58675.61       469.46 o                         
  -2   1   2     110160.03     110877.36       736.64 o                         
  -1   1   2       8297.79       8362.73        90.73 o                         
   0   1   2       5278.62       5372.60        57.08 o                         
   1   1   2     172650.56     176037.92      1000.01 o                         
   2   1   2        256.81        223.54        22.23 o                         
   3   1   2          2.15         38.44        30.25 o                         
   4   1   2      24617.16      25019.08       271.56 o                         
   5   1   2      10882.27      10886.61       160.44 o                         
   6   1   2       8767.76       8791.47       152.76 o                         
   7   1   2        301.62        265.26        59.34 o                         
   8   1   2       1021.97        914.25        84.09 o                         
   9   1   2      15614.86      15716.64       309.49 o                         
  10   1   2         35.04         -0.76       125.60 o                         
  11   1   2       7681.77       8088.24       337.99 o                         
 -13   2   2       1396.74       1330.38       153.53 o                         
 -12   2   2        202.72        333.18       126.37 o                         
 -11   2   2        135.26         38.81        90.50 o                         
 -10   2   2       2810.77       2867.31       165.56 o                         
  -9   2   2       9164.04       9390.83       209.66 o                         
  -8   2   2        183.36        111.83        68.60 o                         
  -7   2   2        509.43        479.72        69.74 o                         
  -6   2   2      16707.52      16819.23       239.59 o                         
  -5   2   2       5715.38       5564.88       133.31 o                         
  -4   2   2       9411.23       9600.11       139.98 o                         
  -3   2   2          0.33        -21.53        28.17 o                         
  -2   2   2      10359.65      10436.98       110.72 o                         
  -1   2   2       1727.91       1923.91        44.18 o                         
   0   2   2       1787.23       1736.80        47.38 o                         
   1   2   2       5772.44       5751.55        65.74 o                         
   2   2   2        128.83        116.32        23.90 o                         
   3   2   2         23.30         20.39        25.71 o                         
   4   2   2      24151.42      24316.58       258.51 o                         
   5   2   2       3443.08       3372.07       108.95 o                         
   6   2   2       1468.19       1613.34        90.53 o                         
   7   2   2       4249.44       4225.18       124.46 o                         
   8   2   2       7516.44       7793.82       191.96 o                         
   9   2   2        132.03         36.84        87.52 o                         
  10   2   2        241.15        211.20       119.99 o                         
  11   2   2       1620.19       1639.17       159.43 o                         
 -12   3   2        369.11         26.86       146.17 o                         
 -11   3   2        142.69        -97.39        97.39 o                         
 -10   3   2        791.52        747.10       108.44 o                         
  -9   3   2        550.52        483.95        91.07 o                         
  -8   3   2         10.92        -69.22        69.22 o                         
  -7   3   2       4645.99       4534.46       143.67 o                         
  -6   3   2      10855.87      10895.27       193.25 o                         
  -5   3   2        732.18        735.84       120.43 o                         
  -4   3   2       3400.11       3390.02       106.68 o                         
  -3   3   2      10583.49      10313.31       123.76 o                         
  -2   3   2       5757.04       5875.77        99.87 o                         
  -1   3   2       5375.87       5315.94       110.93 o                         
   0   3   2       4709.49       4721.33        68.51 o                         
   1   3   2       2115.44       2085.27        53.60 o                         
   2   3   2      19256.38      19288.55       221.07 o                         
   3   3   2        544.67        593.82        50.90 o                         
   4   3   2        243.56        213.39        60.52 o                         
   5   3   2       6234.34       6333.37       158.86 o                         
   6   3   2        376.08        377.28        76.89 o                         
   7   3   2         11.51         30.79        78.69 o                         
   8   3   2       2447.20       2438.20       137.66 o                         
   9   3   2         77.08        205.25       100.17 o                         
  10   3   2         13.82         28.64       127.64 o                         
  11   3   2         83.47        -22.25       138.74 o                         
 -11   4   2        114.33         80.74       133.34 o                         
 -10   4   2       2580.81       2480.33       182.35 o                         
  -9   4   2       1403.07       1274.57       126.42 o                         
  -8   4   2          1.38         88.55        79.93 o                         
  -7   4   2       8304.01       8055.68       188.40 o                         
  -6   4   2       2850.91       2954.28       126.33 o                         
  -5   4   2         77.98        109.52        54.25 o                         
  -4   4   2      14283.86      14075.78       268.20 o                         
  -3   4   2       2424.11       2337.38        87.75 o                         
  -2   4   2        151.24        131.63        41.73 o                         
  -1   4   2        372.13        382.66        42.47 o                         
   0   4   2      10520.19      10394.51       148.08 o                         
   1   4   2       3788.62       3835.18        74.25 o                         
   2   4   2        650.58        712.57        54.24 o                         
   3   4   2       6665.70       6698.44       132.47 o                         
   4   4   2       3413.44       3462.88       109.71 o                         
   5   4   2          0.51         68.31        56.78 o                         
   6   4   2       8380.65       8445.08       184.12 o                         
   7   4   2       1532.36       1576.55       135.60 o                         
   8   4   2        713.53        712.58       109.90 o                         
   9   4   2       2475.16       2338.28       170.76 o                         
  10   4   2        597.24        330.68       159.33 o                         
 -10   5   2        562.19        595.38       140.78 o                         
  -9   5   2       6773.36       6580.30       246.41 o                         
  -8   5   2        389.17        413.14       113.80 o                         
  -7   5   2         50.25        206.67       132.87 o                         
  -6   5   2        707.66        646.77       109.01 o                         
  -5   5   2       1136.26       1041.12        99.68 o                         
  -4   5   2       6026.43       6276.05       174.89 o                         
  -3   5   2        187.10        269.10        79.48 o                         
  -2   5   2      14436.28      14126.28       211.71 o                         
  -1   5   2      15905.64      16545.62       254.79 o                         
   0   5   2       2458.14       2369.85        91.40 o                         
   1   5   2      12878.06      13567.71       213.02 o                         
   2   5   2       5792.33       5812.33       128.55 o                         
   3   5   2       1219.11       1252.39        82.61 o                         
   4   5   2       2226.70       2237.16       119.26 o                         
   5   5   2       1335.06       1269.24        92.89 o                         
   6   5   2        663.96        776.22       109.34 o                         
   7   5   2        178.23        116.06       104.39 o                         
   8   5   2       3041.07       2747.58       198.62 o                         
   9   5   2       2895.84       2775.53       252.80 o                         
  -9   6   2       3927.28       3452.38       248.86 o                         
  -8   6   2         36.44         65.60       126.20 o                         
  -7   6   2       4974.89       4620.63       296.98 o                         
  -6   6   2       7332.02       7543.56       266.84 o                         
  -5   6   2       1979.85       1855.96       130.42 o                         
  -4   6   2       6594.91       6724.06       197.84 o                         
  -3   6   2       1311.47       1313.72       138.12 o                         
  -2   6   2       2300.62       2368.82       123.62 o                         
  -1   6   2        610.94        601.38        87.50 o                         
   0   6   2        280.75        236.55        87.53 o                         
   1   6   2       2086.91       2069.15       146.35 o                         
   2   6   2       1085.21       1137.65       116.32 o                         
   3   6   2       2869.58       2769.73       155.33 o                         
   4   6   2      11981.94      11897.40       340.80 o                         
   5   6   2        352.79        268.59       170.38 o                         
   6   6   2       6381.46       6148.15       330.25 o                         
   7   6   2       2377.84       1662.14       223.96 o                         
   8   6   2       3215.20       2975.72       328.98 o                         
  -7   7   2       1759.34       1378.33       265.96 o                         
  -6   7   2       2527.35       2141.92       226.02 o                         
  -5   7   2        173.95       -125.20       149.93 o                         
  -4   7   2        202.36        203.17       124.31 o                         
  -3   7   2       4172.16       3931.99       217.68 o                         
  -2   7   2       4550.18       4360.86       216.93 o                         
  -1   7   2       1781.90       1925.54       163.33 o                         
   0   7   2         98.58         94.49       101.01 o                         
   1   7   2       8785.72       9233.13       465.90 o                         
   2   7   2        868.02        889.09       182.90 o                         
   3   7   2       1498.00       1622.48       255.82 o                         
   4   7   2        400.51        504.15       158.08 o                         
   5   7   2       2531.96       2242.53       217.01 o                         
   6   7   2        160.35        194.69       205.58 o                         
  -4   8   2         74.22        151.20       249.61 o                         
  -3   8   2       1137.92       1260.57       196.45 o                         
  -2   8   2       2102.01       2416.65       239.89 o                         
  -1   8   2        988.55       1419.83       242.12 o                         
   0   8   2       4437.68       4664.91       363.26 o                         
   1   8   2         61.68        -15.17       248.64 o                         
   2   8   2       1246.14       1309.89       216.87 o                         
 -13   1   3       1285.12       1449.42       139.22 o                         
 -12   1   3        890.79        827.23       116.84 o                         
 -11   1   3       1110.88       1126.94       147.56 o                         
 -10   1   3       1135.21       1200.04       107.76 o                         
  -9   1   3          6.07        -55.22        68.95 o                         
  -8   1   3        196.47        191.62        66.22 o                         
  -7   1   3         10.48        -29.34        49.13 o                         
  -6   1   3      13816.52      13558.20       200.31 o                         
  -5   1   3          6.44         54.53        40.65 o                         
  -4   1   3      19882.29      19871.36       203.04 o                         
  -3   1   3      21194.15      20603.11       188.59 o                         
  -2   1   3       1700.60       1679.64        41.03 o                         
  -1   1   3       9908.25      10054.76        92.81 o                         
   0   1   3       6974.68       6765.93        69.22 o                         
   1   1   3       5384.15       5439.38        73.27 o                         
   2   1   3       3952.68       4080.90        73.19 o                         
   3   1   3       7497.67       7417.64       106.44 o                         
   4   1   3       1917.12       1936.15        72.71 o                         
   5   1   3        832.98        820.12        57.65 o                         
   6   1   3       5250.76       4941.77       116.14 o                         
   7   1   3       3695.10       3741.56       156.67 o                         
   8   1   3       1001.54        862.97       121.13 o                         
   9   1   3       4843.99       4643.79       248.54 o                         
  10   1   3        664.20        806.95       159.73 o                         
  11   1   3         10.17        142.39       184.03 o                         
 -13   2   3       1277.86       1386.05       166.54 o                         
 -12   2   3       3784.78       3503.87       162.79 o                         
 -11   2   3       3392.02       3435.75       165.95 o                         
 -10   2   3       2089.21       1716.49       121.43 o                         
  -9   2   3      22342.89      23409.36       317.07 o                         
  -8   2   3       6906.27       6658.69       188.06 o                         
  -7   2   3          7.73         29.58        56.62 o                         
  -6   2   3      41505.22      40625.33       750.33 o                         
  -5   2   3          1.55         31.23        47.86 o                         
  -4   2   3       2916.47       2878.87        70.26 o                         
  -3   2   3       3504.65       3304.46        60.09 o                         
  -2   2   3       1760.38       1883.58        55.09 o                         
  -1   2   3      32040.77      31782.63       311.04 o                         
   0   2   3       3181.67       3278.82        50.84 o                         
   1   2   3      30531.70      30718.43       312.09 o                         
   2   2   3      65833.06      67761.75       718.37 o                         
   3   2   3        959.19        882.41        43.49 o                         
   4   2   3      21615.06      21511.00       250.55 o                         
   5   2   3       4783.82       4917.94       111.85 o                         
   6   2   3       1187.78       1132.39        84.39 o                         
   7   2   3       2336.57       2435.72       119.79 o                         
   8   2   3         29.76        -25.24        78.60 o                         
   9   2   3       4123.28       4276.56       192.85 o                         
  10   2   3        407.17        273.49       142.07 o                         
  11   2   3        633.45        523.22       164.76 o                         
 -12   3   3       3639.24       3104.81       175.63 o                         
 -11   3   3       2711.10       2449.94       160.59 o                         
 -10   3   3         52.16         30.49        96.26 o                         
  -9   3   3         29.66        -31.58        94.56 o                         
  -8   3   3       2009.52       1841.76       126.47 o                         
  -7   3   3        846.60        883.14        94.22 o                         
  -6   3   3      25764.00      24911.14       359.09 o                         
  -5   3   3        291.11        302.18        65.99 o                         
  -4   3   3      18085.39      17509.57       209.40 o                         
  -3   3   3      59873.39      59142.86       590.32 o                         
  -2   3   3      11855.67      11891.32       170.32 o                         
  -1   3   3      13606.40      13626.12       166.39 o                         
   0   3   3      18912.71      19063.70       233.88 o                         
   1   3   3      16454.90      16634.31       194.46 o                         
   2   3   3       3621.29       3571.17       111.42 o                         
   3   3   3       5960.92       5908.18       156.01 o                         
   4   3   3        119.48        195.65        60.13 o                         
   5   3   3      18865.78      19236.32       286.34 o                         
   6   3   3      18688.99      19460.57       303.34 o                         
   7   3   3      10138.80      10046.37       228.84 o                         
   8   3   3       1282.85       1266.15       120.67 o                         
   9   3   3      17022.22      17386.41       382.61 o                         
  10   3   3        648.02        825.78       152.32 o                         
 -12   4   3       1157.98        983.20       200.13 o                         
 -11   4   3       1657.82       1577.56       338.02 o                         
 -10   4   3       4990.19       4930.77       209.68 o                         
  -9   4   3      21030.79      20830.44       400.05 o                         
  -8   4   3        488.74        520.74        96.49 o                         
  -7   4   3         19.41         81.84        68.66 o                         
  -6   4   3      22624.33      22507.31       340.44 o                         
  -5   4   3       9126.88       9101.47       161.06 o                         
  -4   4   3       1045.88       1086.92        89.38 o                         
  -3   4   3       1200.29       1078.39        82.97 o                         
  -2   4   3       5999.02       6170.86       154.35 o                         
  -1   4   3      24858.27      24923.49       339.82 o                         
   0   4   3        959.18        916.64        57.62 o                         
   1   4   3       2542.48       2568.12        69.77 o                         
   2   4   3      23800.51      24257.74       263.63 o                         
   3   4   3       1502.83       1480.80        87.79 o                         
   4   4   3      13871.78      14204.75       209.04 o                         
   5   4   3        947.39        889.73        89.68 o                         
   6   4   3       2257.42       2196.81       125.05 o                         
   7   4   3        759.60        854.59       112.51 o                         
   8   4   3       2512.17       2311.12       176.54 o                         
   9   4   3       1250.54       1214.82       158.65 o                         
 -11   5   3         31.35        -34.28       140.06 o                         
 -10   5   3        765.87        752.50       145.46 o                         
  -9   5   3       1219.65       1206.75       155.41 o                         
  -8   5   3        998.43       1109.61       149.96 o                         
  -7   5   3       2873.84       2886.39       160.61 o                         
  -6   5   3       3806.83       3823.26       215.97 o                         
  -5   5   3       1177.32       1266.34       129.19 o                         
  -4   5   3         10.29        103.18        78.17 o                         
  -3   5   3       9209.69       9273.67       214.68 o                         
  -2   5   3       9047.81       9004.20       204.68 o                         
  -1   5   3         39.76         70.95        62.45 o                         
   0   5   3        833.05        713.70        82.71 o                         
   1   5   3      21482.86      21844.76       293.48 o                         
   2   5   3      10597.28      10727.74       184.05 o                         
   3   5   3          7.22         -9.79        68.13 o                         
   4   5   3       1770.53       1766.78       140.65 o                         
   5   5   3      12045.34      11773.33       308.69 o                         
   6   5   3       3357.01       3453.83       201.53 o                         
   7   5   3         42.77         97.95       132.71 o                         
   8   5   3        844.07        992.12       193.57 o                         
  -9   6   3        837.56        794.72       205.49 o                         
  -8   6   3       3411.59       3281.29       216.66 o                         
  -7   6   3        679.47        736.57       156.79 o                         
  -6   6   3       1864.93       1578.75       158.93 o                         
  -5   6   3      13671.13      14002.30       310.98 o                         
  -4   6   3          7.46        135.56       106.64 o                         
  -3   6   3          6.19        -77.05        77.05 o                         
  -2   6   3      14651.57      14939.83       264.47 o                         
  -1   6   3       1295.05       1150.75        99.15 o                         
   0   6   3          2.67         15.74        79.14 o                         
   1   6   3       3185.46       3210.87       172.84 o                         
   2   6   3          5.79         99.07       138.29 o                         
   3   6   3       1278.17       1161.11       155.23 o                         
   4   6   3         41.65       -125.98       125.98 o                         
   5   6   3       2241.84       2082.24       194.73 o                         
   6   6   3        974.65       1148.69       245.78 o                         
   7   6   3        126.55        131.31       181.02 o                         
  -7   7   3       2836.11       2716.02       250.96 o                         
  -6   7   3        849.68        690.57       182.12 o                         
  -5   7   3         17.90       -155.05       155.05 o                         
  -4   7   3       5511.32       5338.75       255.12 o                         
  -3   7   3        243.43        200.00       126.37 o                         
  -2   7   3       2353.89       2222.58       168.40 o                         
  -1   7   3       6729.89       6788.81       247.69 o                         
   0   7   3        580.81        750.20       207.26 o                         
   1   7   3       3525.95       3685.89       256.40 o                         
   2   7   3       3404.53       3416.57       255.87 o                         
   3   7   3        357.93        238.84       178.80 o                         
   4   7   3       5723.25       5219.42       754.95 o                         
   5   7   3       2785.94       1952.66       249.27 o                         
  -3   8   3        252.38        239.16       169.95 o                         
  -2   8   3       3069.76       2912.73       302.85 o                         
  -1   8   3        773.56        788.54       230.64 o                         
   0   8   3        757.53        453.79       191.50 o                         
   1   8   3       4388.68       3893.88       300.76 o                         
 -13   0   4      14675.43      15866.01       460.65 o                         
 -12   0   4          1.61        251.71       142.56 o                         
 -11   0   4      11460.17      12148.62       362.73 o                         
 -10   0   4      19011.57      20299.69       465.71 o                         
  -9   0   4       9453.98      10173.20       289.55 o                         
  -8   0   4        129.33         87.81        87.83 o                         
  -7   0   4       5578.46       5702.95       220.48 o                         
  -6   0   4       8371.89       8517.01       186.60 o                         
  -5   0   4      45922.06      44993.48       518.38 o                         
  -4   0   4      55841.93      56352.82       601.00 o                         
  -3   0   4      20634.60      20711.05       232.24 o                         
  -2   0   4      49401.82      47871.10       473.37 o                         
  -1   0   4      98764.05      98039.26       927.62 o                         
   0   0   4       8503.36       8271.73       128.59 o                         
   1   0   4      17733.35      18497.00       370.07 o                         
   2   0   4     102961.80     102440.33      1739.86 o                         
   3   0   4         99.25        111.82        84.82 o                         
   4   0   4       2029.36       1886.92        82.49 o                         
   5   0   4       2036.26       1946.01       187.83 o                         
   6   0   4       1353.72       1374.29       121.15 o                         
   7   0   4      10732.57      10893.42       433.71 o                         
   8   0   4       4570.23       4952.92       422.00 o                         
   9   0   4       1702.56       1848.21       277.76 o                         
  10   0   4      16068.08      16308.33       843.02 o                         
  11   0   4         87.43        219.64       243.00 o                         
 -13   1   4       3969.94       3832.96       182.14 o                         
 -12   1   4       2559.58       2622.53       167.00 o                         
 -11   1   4       3573.27       3791.51       169.04 o                         
 -10   1   4         88.90         89.45        81.80 o                         
  -9   1   4        165.47        125.13        72.32 o                         
  -8   1   4      38438.35      39103.43       430.61 o                         
  -7   1   4        323.20        282.79        58.52 o                         
  -6   1   4      13680.72      13558.92       199.02 o                         
  -5   1   4      50720.75      49550.78       474.63 o                         
  -4   1   4       8024.58       7953.36        98.00 o                         
  -3   1   4      20239.92      19696.61       223.44 o                         
  -2   1   4          1.35          4.24        22.73 o                         
  -1   1   4          1.48        -17.04        19.41 o                         
   0   1   4         22.67         66.61        25.94 o                         
   1   1   4       2305.71       2358.00        89.01 o                         
   2   1   4      49026.65      49840.27       512.31 o                         
   3   1   4       3876.53       3841.55        80.41 o                         
   4   1   4       3280.48       3143.45       106.01 o                         
   5   1   4      47920.97      47962.27       595.04 o                         
   6   1   4       4666.59       4706.49       154.39 o                         
   7   1   4       2880.27       2595.96       201.47 o                         
   8   1   4       9006.27       9109.17       307.87 o                         
   9   1   4       4849.99       5199.57       269.91 o                         
  10   1   4       1107.07       1246.70       169.09 o                         
 -13   2   4       2678.57       2412.57       153.29 o                         
 -12   2   4          0.09       -104.81       104.81 o                         
 -11   2   4        675.38        645.74       110.67 o                         
 -10   2   4       4728.17       5048.39       186.97 o                         
  -9   2   4       6391.52       6588.68       215.07 o                         
  -8   2   4        232.08        201.98        83.26 o                         
  -7   2   4       2354.54       2285.91       125.71 o                         
  -6   2   4       8482.86       8454.93       175.22 o                         
  -5   2   4      15898.75      15572.51       220.00 o                         
  -4   2   4       1780.72       1666.80        53.25 o                         
  -3   2   4         41.06         24.41        34.31 o                         
  -2   2   4      40691.87      40916.70       399.37 o                         
  -1   2   4      52147.20      53080.28       408.81 o                         
   0   2   4        168.69        207.67        27.34 o                         
   1   2   4       2001.25       1926.99        54.58 o                         
   2   2   4      26111.53      25980.23       379.27 o                         
   3   2   4       5878.46       5631.69        96.16 o                         
   4   2   4         38.29         14.66        43.22 o                         
   5   2   4        373.45        414.50        67.81 o                         
   6   2   4       3583.07       3601.36       143.72 o                         
   7   2   4       4133.38       4294.75       201.40 o                         
   8   2   4        380.63        324.21       124.66 o                         
   9   2   4        186.59        -65.60       125.22 o                         
  10   2   4       2229.72       2422.89       205.64 o                         
 -13   3   4        196.12        122.45       165.89 o                         
 -12   3   4       2692.94       2641.39       259.07 o                         
 -11   3   4         98.81         62.47       112.66 o                         
 -10   3   4          0.51       -121.98       121.98 o                         
  -9   3   4       3589.55       3589.54       149.68 o                         
  -8   3   4        417.86        355.37        76.79 o                         
  -7   3   4        440.44        355.09        69.03 o                         
  -6   3   4        752.47        594.87        61.22 o                         
  -5   3   4        225.31         76.22        52.82 o                         
  -4   3   4       1660.86       1417.29        58.57 o                         
  -3   3   4         32.89         84.25        37.24 o                         
  -2   3   4       2916.81       2770.42        77.36 o                         
  -1   3   4       1340.83       1338.84        57.43 o                         
   0   3   4        386.66        408.04        40.94 o                         
   1   3   4       7297.38       7314.67       123.04 o                         
   2   3   4          1.86         43.68        56.66 o                         
   3   3   4        727.90        637.67        68.18 o                         
   4   3   4       2049.76       2200.31       113.93 o                         
   5   3   4        746.39        836.02        87.03 o                         
   6   3   4       1738.83       1806.47       116.12 o                         
   7   3   4        732.68        754.71       104.43 o                         
   8   3   4         10.17        -73.75       133.14 o                         
   9   3   4       2952.26       3012.82       233.65 o                         
  10   3   4        507.29        552.06       203.96 o                         
 -12   4   4        156.67       -102.07       149.47 o                         
 -11   4   4       4063.24       3717.60       220.32 o                         
 -10   4   4       1305.02       1315.77       155.26 o                         
  -9   4   4        651.09        495.82       152.15 o                         
  -8   4   4       1623.44       1713.92       128.94 o                         
  -7   4   4       1074.11        956.56       102.33 o                         
  -6   4   4       4102.77       3732.04       138.20 o                         
  -5   4   4       2201.25       2256.76       120.60 o                         
  -4   4   4        959.74       1051.50        95.40 o                         
  -3   4   4      19338.96      18808.54       289.08 o                         
  -2   4   4         47.53        196.57        59.99 o                         
  -1   4   4       2447.09       2254.35       106.19 o                         
   0   4   4      13471.97      13637.92       188.20 o                         
   1   4   4         45.06          9.26        40.67 o                         
   2   4   4        985.15        969.90        64.56 o                         
   3   4   4       9799.92      10291.80       196.08 o                         
   4   4   4         39.45         68.94        69.37 o                         
   5   4   4        187.24         68.87        77.00 o                         
   6   4   4       3577.40       3660.22       157.34 o                         
   7   4   4       1406.51       1438.98       125.91 o                         
   8   4   4        445.04        486.30       161.23 o                         
   9   4   4       1235.33       1445.18       200.47 o                         
 -11   5   4        779.50        654.31       155.97 o                         
 -10   5   4        456.69        812.95       153.70 o                         
  -9   5   4       2096.13       1880.64       173.82 o                         
  -8   5   4       7928.87       8215.89       283.66 o                         
  -7   5   4        616.13        620.90       128.04 o                         
  -6   5   4       7432.64       7381.18       229.51 o                         
  -5   5   4      12619.89      12393.12       276.23 o                         
  -4   5   4         77.90        127.78        77.87 o                         
  -3   5   4       6469.80       6301.54       178.81 o                         
  -2   5   4       1941.38       1853.68       101.36 o                         
  -1   5   4        510.38        427.03        85.84 o                         
   0   5   4         63.92         19.18        57.92 o                         
   1   5   4       1155.30       1057.43        80.70 o                         
   2   5   4       9333.56       9658.23       256.02 o                         
   3   5   4       2603.90       2447.37       126.99 o                         
   4   5   4       6319.20       6305.85       199.20 o                         
   5   5   4       9950.54       9627.62       326.95 o                         
   6   5   4         29.95         64.96       117.05 o                         
   7   5   4       3373.63       3564.95       221.54 o                         
   8   5   4       2096.82       2033.95       441.31 o                         
  -9   6   4        665.56        543.98       154.92 o                         
  -8   6   4       1600.03       1575.34       173.40 o                         
  -7   6   4         83.58         36.95       124.12 o                         
  -6   6   4         47.00        100.02       111.21 o                         
  -5   6   4       3500.07       3224.90       218.71 o                         
  -4   6   4        463.22        450.67       123.65 o                         
  -3   6   4       6278.17       6181.45       320.75 o                         
  -2   6   4       3062.65       3178.39       210.06 o                         
  -1   6   4       9223.61       9200.08       229.64 o                         
   0   6   4       9258.07       9335.27       240.55 o                         
   1   6   4          1.01        -37.88       131.47 o                         
   2   6   4       8445.32       9001.81       349.25 o                         
   3   6   4         41.25        -41.94       167.46 o                         
   4   6   4        262.44         93.38       181.58 o                         
   5   6   4         42.47        -91.99       138.06 o                         
   6   6   4          1.76       -115.59       238.91 o                         
  -7   7   4         62.72        124.35       167.87 o                         
  -6   7   4       1887.28       1538.86       180.66 o                         
  -5   7   4       1915.99       1631.73       193.48 o                         
  -4   7   4       2027.27       1741.93       156.39 o                         
  -3   7   4       1097.62       1243.48       131.88 o                         
  -2   7   4        592.73        491.50       136.21 o                         
  -1   7   4        440.74        422.67       131.84 o                         
   0   7   4        434.65        225.31       139.54 o                         
   1   7   4       1975.11       1958.01       216.86 o                         
   2   7   4       2114.60       2337.80       282.76 o                         
   3   7   4        403.16        364.42       172.61 o                         
   4   7   4         92.81        159.84       184.67 o                         
  -3   8   4        360.54        110.64       167.32 o                         
  -2   8   4       4203.99       4194.12       366.03 o                         
  -1   8   4       2483.46       2460.70       305.81 o                         
   0   8   4        230.00        395.09       186.23 o                         
 -13   1   5        615.56        427.20       113.87 o                         
 -12   1   5       1903.74       2005.81       143.50 o                         
 -11   1   5       3445.36       3504.08       158.34 o                         
 -10   1   5       2984.92       2996.98       138.56 o                         
  -9   1   5       1670.05       1535.23        94.20 o                         
  -8   1   5       6545.36       6756.02       148.59 o                         
  -7   1   5       1755.10       1640.85       124.61 o                         
  -6   1   5        849.76        807.17        60.10 o                         
  -5   1   5       5968.03       5608.33        91.11 o                         
  -4   1   5        757.11        720.40        44.45 o                         
  -3   1   5       6437.98       6471.02       106.04 o                         
  -2   1   5        279.31        215.71        32.94 o                         
  -1   1   5        373.17        411.72        25.61 o                         
   0   1   5      12434.98      12385.21       129.84 o                         
   1   1   5       4423.30       4474.25        97.08 o                         
   2   1   5       6856.54       6667.31       129.96 o                         
   3   1   5      16201.86      15869.24       208.51 o                         
   4   1   5        203.21        185.76        56.41 o                         
   5   1   5       3094.13       2875.41       113.93 o                         
   6   1   5        232.91        239.46        93.31 o                         
   7   1   5        158.22        263.30       106.43 o                         
   8   1   5          8.85         52.80       115.85 o                         
   9   1   5         19.97         81.72       160.99 o                         
  10   1   5       2059.27       2278.75       197.93 o                         
 -13   2   5       2580.31       2261.00       163.63 o                         
 -12   2   5       4017.08       4149.88       241.93 o                         
 -11   2   5        496.38        419.07       104.10 o                         
 -10   2   5       1155.13       1213.33       103.08 o                         
  -9   2   5        118.96        170.22        74.15 o                         
  -8   2   5       4059.74       3790.84       172.25 o                         
  -7   2   5       6106.93       6171.03       164.31 o                         
  -6   2   5        601.55        579.86        61.99 o                         
  -5   2   5      45109.02      43252.70       376.73 o                         
  -4   2   5       3185.95       3239.14        86.01 o                         
  -3   2   5      13622.64      13560.67       177.46 o                         
  -2   2   5      68638.68      68852.87       593.02 o                         
  -1   2   5       7482.38       7532.24        93.17 o                         
   0   2   5       1613.00       1671.66        70.25 o                         
   1   2   5       8150.16       8043.86       194.67 o                         
   2   2   5        287.01        416.39        76.35 o                         
   3   2   5      12031.72      12114.44       265.61 o                         
   4   2   5       2812.09       2781.64       117.36 o                         
   5   2   5       6108.09       6157.29       171.23 o                         
   6   2   5      11702.91      11647.17       239.55 o                         
   7   2   5      10553.06      10923.75       298.25 o                         
   8   2   5       6906.05       6721.36       266.17 o                         
   9   2   5       1250.94       1021.75       157.74 o                         
  10   2   5       3390.62       3353.02       227.06 o                         
 -13   3   5        195.50         46.95       145.46 o                         
 -12   3   5       7402.01       6996.67       295.95 o                         
 -11   3   5       4259.34       4140.18       180.72 o                         
 -10   3   5       8608.33       8605.61       275.08 o                         
  -9   3   5       8907.58       8679.38       269.81 o                         
  -8   3   5      35370.07      34561.98       432.24 o                         
  -7   3   5       1463.90       1453.25        86.80 o                         
  -6   3   5        978.09        926.51        68.37 o                         
  -5   3   5      15852.13      15035.48       182.71 o                         
  -4   3   5       1886.69       1890.81       155.00 o                         
  -3   3   5       6784.90       6304.38       192.63 o                         
  -2   3   5       3813.43       3656.04       102.29 o                         
  -1   3   5        515.81        516.94        38.72 o                         
   0   3   5      51565.01      52026.91       560.46 o                         
   1   3   5       3196.59       3239.83       109.42 o                         
   2   3   5       9794.55      10280.26       215.69 o                         
   3   3   5      25495.03      26104.90       443.43 o                         
   4   3   5        585.96        661.39       135.26 o                         
   5   3   5      12563.33      12556.69       271.93 o                         
   6   3   5        249.82        392.35       102.51 o                         
   7   3   5         14.32        234.59       133.61 o                         
   8   3   5         16.23        -20.26       142.33 o                         
   9   3   5        752.11        782.48       178.19 o                         
 -12   4   5       1764.98       1423.36       250.52 o                         
 -11   4   5       1733.71       1905.86       188.67 o                         
 -10   4   5         99.40          9.22       123.25 o                         
  -9   4   5       1597.60       1420.09       179.88 o                         
  -8   4   5        599.59        652.70       126.74 o                         
  -7   4   5       3856.01       3656.89       165.73 o                         
  -6   4   5        225.59        288.20        91.20 o                         
  -5   4   5      28011.26      27728.31       481.53 o                         
  -4   4   5        167.75        251.98        57.26 o                         
  -3   4   5       2483.44       2310.67       225.73 o                         
  -2   4   5      29179.54      28357.05       506.31 o                         
  -1   4   5      12859.74      12922.55       197.92 o                         
   0   4   5          3.35         48.94        39.12 o                         
   1   4   5       3984.66       4027.05       163.73 o                         
   2   4   5       8572.37       8635.86       214.37 o                         
   3   4   5      11158.32      11388.52       256.68 o                         
   4   4   5        998.31        999.50       110.98 o                         
   5   4   5        323.50        377.91       105.10 o                         
   6   4   5      13363.57      13468.64       312.10 o                         
   7   4   5       6803.48       7158.89       314.42 o                         
   8   4   5       2222.48       2078.85       211.98 o                         
 -11   5   5        907.60        564.51       157.65 o                         
 -10   5   5        101.66        279.82       141.12 o                         
  -9   5   5       3935.12       3536.54       217.93 o                         
  -8   5   5       8853.90       9048.75       298.09 o                         
  -7   5   5        678.87        645.35       117.83 o                         
  -6   5   5          1.89         34.44        99.55 o                         
  -5   5   5       7153.24       7218.56       246.04 o                         
  -4   5   5      17798.33      17298.53       369.56 o                         
  -3   5   5         89.67        -25.09        92.68 o                         
  -2   5   5          3.29        -32.01        72.33 o                         
  -1   5   5       6480.24       6598.69       175.00 o                         
   0   5   5       6038.49       5988.19       156.57 o                         
   1   5   5       1346.19       1505.06       140.29 o                         
   2   5   5       1131.58       1097.77       109.76 o                         
   3   5   5       1687.78       1713.31       214.99 o                         
   4   5   5       2540.26       2253.30       153.42 o                         
   5   5   5       2144.37       1931.33       173.98 o                         
   6   5   5       1508.97       1683.40       244.45 o                         
   7   5   5        346.65        328.70       180.86 o                         
  -9   6   5       2895.98       2595.56       207.94 o                         
  -8   6   5        887.76       1056.50       160.10 o                         
  -7   6   5          3.06        136.29       119.94 o                         
  -6   6   5       4719.76       4526.71       261.24 o                         
  -5   6   5        217.86         29.18       116.92 o                         
  -4   6   5       1149.74       1224.98       146.53 o                         
  -3   6   5       2113.06       2171.29       143.40 o                         
  -2   6   5        347.38        473.70        91.04 o                         
  -1   6   5       8678.37       8602.23       244.30 o                         
   0   6   5       1302.12       1134.60       174.38 o                         
   1   6   5         77.00        182.05       139.20 o                         
   2   6   5      14387.72      15058.96       745.37 o                         
   3   6   5       4839.29       4863.05       293.34 o                         
   4   6   5          3.34       -128.84       178.09 o                         
   5   6   5       3352.06       3585.47       291.30 o                         
   6   6   5       1992.17       1298.41       325.81 o                         
  -7   7   5       6735.24       6460.13       426.32 o                         
  -6   7   5         11.62         44.06       125.78 o                         
  -5   7   5        529.76        745.31       141.22 o                         
  -4   7   5       7033.75       7544.86       269.57 o                         
  -3   7   5        283.87        325.25       141.85 o                         
  -2   7   5        826.39        572.01       146.84 o                         
  -1   7   5       4936.26       5473.71       248.77 o                         
   0   7   5       1307.99       1147.56       168.23 o                         
   1   7   5       1019.50        764.37       182.25 o                         
   2   7   5       1584.06       1509.26       211.05 o                         
   3   7   5       1720.39       1805.79       223.66 o                         
 -14   0   6          3.57         -5.48       169.72 o                         
 -13   0   6        642.43        803.24       177.55 o                         
 -12   0   6        523.73        488.88       152.15 o                         
 -11   0   6       3117.23       2627.84       226.59 o                         
 -10   0   6      15168.51      15278.47       512.92 o                         
  -9   0   6       2843.23       2929.79       377.77 o                         
  -8   0   6        130.94         67.36        71.65 o                         
  -7   0   6      61167.43      61111.66       797.22 o                         
  -6   0   6       5893.00       5709.31       150.96 o                         
  -5   0   6      28404.91      28056.76       394.98 o                         
  -4   0   6      27697.39      27295.20       321.23 o                         
  -3   0   6         17.51         49.66        42.53 o                         
  -2   0   6       3445.74       3343.27        87.77 o                         
  -1   0   6        920.72        952.82        60.01 o                         
   0   0   6       5116.40       5102.00       182.73 o                         
   1   0   6       4816.31       4665.23        98.25 o                         
   2   0   6       3501.45       3345.12       126.76 o                         
   3   0   6      72941.96      73581.60      1750.68 o                         
   4   0   6       3183.36       3244.54       227.96 o                         
   5   0   6        368.52        609.78       323.15 o                         
   6   0   6      33959.50      34949.91       836.41 o                         
   7   0   6       1065.91        719.35       497.33 o                         
   8   0   6        575.62        544.11       209.41 o                         
   9   0   6       3674.65       3528.10       354.39 o                         
 -14   1   6       2406.90       2099.73       177.00 o                         
 -13   1   6        151.60        194.78       109.91 o                         
 -12   1   6      16564.99      17296.74       320.88 o                         
 -11   1   6         59.79        182.69        90.67 o                         
 -10   1   6       2419.34       2342.46       162.74 o                         
  -9   1   6      17446.83      17571.13       312.99 o                         
  -8   1   6       8354.82       8481.95       162.52 o                         
  -7   1   6       4077.58       3813.71       127.02 o                         
  -6   1   6       1852.42       1803.74        63.21 o                         
  -5   1   6       1708.57       1613.63        65.16 o                         
  -4   1   6      65279.84      64559.02       540.64 o                         
  -3   1   6      24337.57      24196.04       245.98 o                         
  -2   1   6      10735.25      10622.58       120.20 o                         
  -1   1   6      52802.22      52371.93       427.01 o                         
   0   1   6      54572.73      55544.27       488.99 o                         
   1   1   6       4261.00       4169.78        81.97 o                         
   2   1   6       2823.26       2607.46        87.45 o                         
   3   1   6      13170.33      12762.90       224.58 o                         
   4   1   6       1874.97       1998.82       144.05 o                         
   5   1   6       2233.06       1858.15       131.83 o                         
   6   1   6        739.93        811.40       121.81 o                         
   7   1   6        990.38       1084.85       134.59 o                         
   8   1   6       7634.63       7610.48       276.93 o                         
   9   1   6       4338.50       4395.43       243.72 o                         
 -13   2   6         64.78        136.46       132.66 o                         
 -12   2   6        726.99        774.14       134.92 o                         
 -11   2   6       4006.50       4102.82       179.26 o                         
 -10   2   6       2723.80       2487.52       138.27 o                         
  -9   2   6       1203.60       1150.71       158.19 o                         
  -8   2   6        244.38        236.58        78.97 o                         
  -7   2   6      13762.10      13505.98       249.71 o                         
  -6   2   6          0.81         -3.95        37.71 o                         
  -5   2   6       2220.50       2214.35        73.45 o                         
  -4   2   6       3960.69       3777.02        90.02 o                         
  -3   2   6        720.85        756.35        46.57 o                         
  -2   2   6       4682.43       4537.88        83.33 o                         
  -1   2   6       4496.60       4255.03       108.00 o                         
   0   2   6        632.58        701.38        48.73 o                         
   1   2   6       1036.90       1024.18        81.77 o                         
   2   2   6       4314.23       4446.91       151.01 o                         
   3   2   6      13047.79      12559.95       285.97 o                         
   4   2   6         73.54        118.28        96.28 o                         
   5   2   6          2.51        -19.80       111.51 o                         
   6   2   6      11347.18      11249.61       418.52 o                         
   7   2   6       3093.97       3156.97       193.91 o                         
   8   2   6          3.28        -51.72       122.81 o                         
   9   2   6        435.05        330.04       159.68 o                         
 -13   3   6        281.55        413.70       162.40 o                         
 -12   3   6        168.30        113.81       110.92 o                         
 -11   3   6        895.01       1119.62       127.96 o                         
 -10   3   6        649.73        645.04       109.08 o                         
  -9   3   6          2.92         29.58        83.22 o                         
  -8   3   6       6237.68       6244.55       184.74 o                         
  -7   3   6       1672.30       1554.81        87.39 o                         
  -6   3   6        603.90        448.60        64.83 o                         
  -5   3   6       8644.50       8494.31       174.98 o                         
  -4   3   6       4201.32       4038.91       135.80 o                         
  -3   3   6         49.35         72.45        69.60 o                         
  -2   3   6       7785.85       7670.67       148.19 o                         
  -1   3   6       2604.89       2601.82        84.47 o                         
   0   3   6       3732.18       3710.45       108.01 o                         
   1   3   6       3302.18       3521.08       142.48 o                         
   2   3   6         40.67         56.94        75.44 o                         
   3   3   6       3879.12       3986.36       168.70 o                         
   4   3   6       4528.35       4796.73       221.00 o                         
   5   3   6        622.68        490.50       130.07 o                         
   6   3   6         38.62         71.30       124.45 o                         
   7   3   6       1503.95       1308.15       175.73 o                         
   8   3   6          0.16        100.63       150.62 o                         
 -12   4   6        358.42        292.96       204.72 o                         
 -11   4   6       1547.33       1254.06       166.99 o                         
 -10   4   6       1726.46       1811.45       173.08 o                         
  -9   4   6       1289.26       1552.44       159.48 o                         
  -8   4   6       2580.83       2487.50       172.98 o                         
  -7   4   6       4785.72       4728.65       190.61 o                         
  -6   4   6       1401.75       1359.08       117.07 o                         
  -5   4   6       1208.35        986.61       116.89 o                         
  -4   4   6       6259.53       6110.98       212.09 o                         
  -3   4   6       4516.49       4761.14       188.28 o                         
  -2   4   6        187.31        142.13        55.70 o                         
  -1   4   6       3150.35       3200.79        92.71 o                         
   0   4   6       1223.68       1184.48        92.57 o                         
   1   4   6       2156.43       2214.67       128.43 o                         
   2   4   6       2244.57       2226.10       157.15 o                         
   3   4   6       4820.26       5030.25       198.79 o                         
   4   4   6       4286.08       4072.24       238.12 o                         
   5   4   6       1235.31       1271.26       142.08 o                         
   6   4   6       2517.36       2510.39       228.04 o                         
   7   4   6       1397.57       1253.48       186.13 o                         
   8   4   6        794.78        937.27       183.46 o                         
 -11   5   6        607.21        704.96       160.92 o                         
 -10   5   6       2627.25       2561.19       203.06 o                         
  -9   5   6       2127.70       1975.19       234.57 o                         
  -8   5   6        445.33        336.06       126.95 o                         
  -7   5   6         58.81         26.39       103.72 o                         
  -6   5   6        131.02        154.47       103.35 o                         
  -5   5   6       5027.98       5067.79       306.39 o                         
  -4   5   6       3149.47       3331.47       190.05 o                         
  -3   5   6        852.72        883.60       121.53 o                         
  -2   5   6      14164.14      13956.62       312.07 o                         
  -1   5   6       4554.98       4503.30       191.92 o                         
   0   5   6       3372.70       3620.60       167.29 o                         
   1   5   6      12642.64      12544.58       320.40 o                         
   2   5   6        173.83        106.19        90.84 o                         
   3   5   6        528.83        235.92       102.60 o                         
   4   5   6       1006.19        953.64       132.08 o                         
   5   5   6        354.15        146.41       133.34 o                         
   6   5   6       1543.54        940.05       173.52 o                         
  -9   6   6       2267.65       2188.39       203.92 o                         
  -8   6   6         33.48        -41.99       130.21 o                         
  -7   6   6      11155.53      11305.99       309.30 o                         
  -6   6   6       1432.85       1394.55       158.13 o                         
  -5   6   6       5751.67       5820.79       256.99 o                         
  -4   6   6       3224.20       3452.06       388.76 o                         
  -3   6   6        407.85        130.54       117.97 o                         
  -2   6   6        440.89        401.66       114.61 o                         
  -1   6   6         96.16        -97.64        97.64 o                         
   0   6   6        976.61       1125.38       168.15 o                         
   1   6   6       2475.01       1982.49       205.84 o                         
   2   6   6        203.79        147.45       193.05 o                         
   3   6   6       8617.63       8855.04       369.04 o                         
   4   6   6       1120.34       1395.37       210.07 o                         
   5   6   6       1168.66       1019.28       216.54 o                         
  -7   7   6         60.70        216.15       142.11 o                         
  -6   7   6        253.59        180.76       132.31 o                         
  -5   7   6        595.07        554.82       151.85 o                         
  -4   7   6       6669.77       7100.05       293.37 o                         
  -3   7   6         67.56        -52.30       132.45 o                         
  -2   7   6       1255.90       1401.15       153.09 o                         
  -1   7   6       2603.94       2275.83       195.10 o                         
   0   7   6       5015.45       5258.16       267.69 o                         
   1   7   6        549.52        342.97       177.53 o                         
   2   7   6        243.91        407.74       181.71 o                         
 -14   1   7       3007.93       3198.60       339.52 o                         
 -13   1   7        229.66        422.14       126.45 o                         
 -12   1   7        677.26        574.44       101.78 o                         
 -11   1   7        257.58        124.88        82.63 o                         
 -10   1   7         83.58        122.50        66.17 o                         
  -9   1   7        398.96        338.04        79.20 o                         
  -8   1   7         76.13         65.68        49.39 o                         
  -7   1   7       4606.84       4571.09       142.51 o                         
  -6   1   7       3459.74       3267.76       118.46 o                         
  -5   1   7        143.14        132.31        36.43 o                         
  -4   1   7      22030.60      21362.83       221.72 o                         
  -3   1   7       1177.71       1239.59        51.31 o                         
  -2   1   7        272.41        288.11        35.73 o                         
  -1   1   7      10133.57       9878.73       120.20 o                         
   0   1   7         80.50         68.89        29.48 o                         
   1   1   7         15.34         14.33        38.96 o                         
   2   1   7       1216.98       1182.13        58.90 o                         
   3   1   7         18.62         65.78        48.18 o                         
   4   1   7       8983.42       8733.75       232.01 o                         
   5   1   7         77.18        -90.10        90.10 o                         
   6   1   7       2866.55       2712.64       202.19 o                         
   7   1   7       2826.98       2696.34       184.91 o                         
   8   1   7        965.90       1174.83       153.90 o                         
 -13   2   7         43.98        162.43       126.73 o                         
 -12   2   7       1679.09       1432.31       146.55 o                         
 -11   2   7      14066.79      14474.45       291.95 o                         
 -10   2   7       6458.61       6688.35       197.28 o                         
  -9   2   7      11566.96      11893.01       254.81 o                         
  -8   2   7       8691.80       8396.62       242.29 o                         
  -7   2   7      12674.92      12451.69       216.70 o                         
  -6   2   7        803.28        853.19        72.36 o                         
  -5   2   7       1769.73       1748.64        94.22 o                         
  -4   2   7        849.93        837.02        64.53 o                         
  -3   2   7       2124.65       1996.55        85.51 o                         
  -2   2   7      21374.88      20721.77       261.63 o                         
  -1   2   7      13399.66      13421.88       180.36 o                         
   0   2   7          0.93         29.29        42.35 o                         
   1   2   7      22843.53      23542.81       351.58 o                         
   2   2   7      10879.39      10929.13       245.87 o                         
   3   2   7       5340.07       5462.34       201.68 o                         
   4   2   7       9985.40       9682.33       247.25 o                         
   5   2   7       1072.90       1288.03       180.37 o                         
   6   2   7        996.09       1220.83       263.06 o                         
   7   2   7         39.60        146.58       136.62 o                         
   8   2   7       1170.37       1239.04       187.62 o                         
 -13   3   7        103.36        104.62       133.29 o                         
 -12   3   7       1428.51       1370.01       139.82 o                         
 -11   3   7       1610.95       1588.41       140.77 o                         
 -10   3   7         53.34         58.29        91.47 o                         
  -9   3   7        217.19        205.58        84.08 o                         
  -8   3   7       2218.90       2124.16       129.83 o                         
  -7   3   7      11464.57      11200.47       212.21 o                         
  -6   3   7       9522.08       9157.29       181.11 o                         
  -5   3   7        671.49        669.09        66.37 o                         
  -4   3   7      56776.02      56872.55       780.51 o                         
  -3   3   7       2305.79       2332.09       122.32 o                         
  -2   3   7       2849.27       2761.07        98.65 o                         
  -1   3   7      29536.69      28747.68       470.26 o                         
   0   3   7       5996.68       6058.87       145.37 o                         
   1   3   7       2304.76       2346.66       127.20 o                         
   2   3   7       1701.45       1847.54       124.03 o                         
   3   3   7        161.45        117.67        93.70 o                         
   4   3   7      20183.15      20817.21       379.89 o                         
   5   3   7        668.85        719.45       126.88 o                         
   6   3   7       4654.16       4476.58       249.55 o                         
   7   3   7      10009.93      10560.23       367.34 o                         
   8   3   7       3629.20       3626.66       316.48 o                         
 -12   4   7         19.11        219.18       177.29 o                         
 -11   4   7      11810.12      12084.26       411.45 o                         
 -10   4   7       3716.43       3823.04       225.99 o                         
  -9   4   7       1697.42       1739.88       162.72 o                         
  -8   4   7       6653.87       6918.04       230.95 o                         
  -7   4   7      16780.87      16971.74       331.25 o                         
  -6   4   7         24.67        -54.21        82.86 o                         
  -5   4   7        388.62        423.73       109.12 o                         
  -4   4   7       3342.61       3436.72       180.10 o                         
  -3   4   7      11242.69      10817.66       214.88 o                         
  -2   4   7       2766.05       2851.38       117.01 o                         
  -1   4   7       6338.67       6347.93       159.57 o                         
   0   4   7        737.97        856.44        82.94 o                         
   1   4   7      17454.45      17502.91       319.10 o                         
   2   4   7       4558.12       4339.77       206.32 o                         
   3   4   7       5368.06       5256.15       209.91 o                         
   4   4   7       3092.62       3172.35       222.78 o                         
   5   4   7         53.61        -63.82       119.15 o                         
   6   4   7       2449.23       2058.81       348.45 o                         
   7   4   7       1226.22        780.22       279.11 o                         
 -11   5   7        169.71        116.39       150.05 o                         
 -10   5   7       1676.90       1760.28       185.51 o                         
  -9   5   7         13.93         96.85       130.98 o                         
  -8   5   7       5285.94       5207.93       276.09 o                         
  -7   5   7        367.99        336.50       112.46 o                         
  -6   5   7        557.71        496.40       114.55 o                         
  -5   5   7       1791.30       1957.55       164.35 o                         
  -4   5   7      10266.26      10410.64       296.75 o                         
  -3   5   7       2979.79       2785.88       187.35 o                         
  -2   5   7         41.20        -50.15        86.18 o                         
  -1   5   7       5227.16       5123.56       187.46 o                         
   0   5   7      11579.92      11976.22       262.99 o                         
   1   5   7       1068.06       1150.57       143.73 o                         
   2   5   7         68.77        -36.83       115.84 o                         
   3   5   7       7637.69       7948.99       276.83 o                         
   4   5   7       5992.07       5828.74       254.33 o                         
   5   5   7        394.76         27.04       155.26 o                         
   6   5   7         48.20       -355.92       355.92 o                         
  -9   6   7       2516.91       2511.71       235.22 o                         
  -8   6   7        257.29        407.67       130.88 o                         
  -7   6   7       4605.79       4752.12       254.06 o                         
  -6   6   7       5250.24       5181.00       268.01 o                         
  -5   6   7        331.72        350.35       130.49 o                         
  -4   6   7       2218.58       2120.22       186.38 o                         
  -3   6   7       6825.20       7028.50       281.51 o                         
  -2   6   7        887.59        957.97       123.86 o                         
  -1   6   7        573.04        545.27       120.18 o                         
   0   6   7       2207.50       2338.44       213.12 o                         
   1   6   7          0.64         63.46       145.38 o                         
   2   6   7        292.13        166.75       163.41 o                         
   3   6   7        391.07        477.68       176.37 o                         
   4   6   7        371.44        577.90       185.03 o                         
  -6   7   7       1801.71       1719.57       177.69 o                         
  -5   7   7       1939.59       1932.27       192.77 o                         
  -4   7   7        637.45        499.00       149.55 o                         
  -3   7   7       4003.12       4347.42       252.04 o                         
  -2   7   7       1291.57       1264.35       199.04 o                         
  -1   7   7          2.04       -166.31       267.76 o                         
   0   7   7       8660.59       9030.64       367.76 o                         
   1   7   7        768.15        651.49       188.18 o                         
 -14   0   8       8081.40       8370.59       486.15 o                         
 -13   0   8       4120.12       4343.59       544.92 o                         
 -12   0   8         20.86         94.04       310.66 o                         
 -11   0   8      22298.11      23634.23       499.11 o                         
 -10   0   8        111.65         43.31        89.36 o                         
  -9   0   8          1.10        -65.91        80.87 o                         
  -8   0   8      17264.46      16885.08       308.95 o                         
  -7   0   8       5021.00       4693.46       137.74 o                         
  -6   0   8      20139.38      20393.69       408.09 o                         
  -5   0   8        527.15        529.44        69.82 o                         
  -4   0   8        288.25        366.64        97.18 o                         
  -3   0   8      95958.34      97300.34      1406.46 o                         
  -2   0   8       9021.19       8643.01       312.16 o                         
  -1   0   8      20297.26      20271.56       318.91 o                         
   0   0   8      38491.11      38638.34       466.57 o                         
   1   0   8      25808.41      25895.03       399.26 o                         
   2   0   8       1498.75       1664.45       124.92 o                         
   3   0   8       1840.30       1824.59       121.97 o                         
   4   0   8        659.77        616.33       136.05 o                         
   5   0   8       3961.45       3490.36       234.42 o                         
   6   0   8       2313.94       2554.62       228.23 o                         
   7   0   8       6770.60       7529.10       365.44 o                         
   8   0   8        228.17        370.34       180.69 o                         
 -13   1   8       1098.53        924.05       169.30 o                         
 -12   1   8       1099.95       1264.89       159.35 o                         
 -11   1   8        275.72        344.21       101.12 o                         
 -10   1   8       5506.63       5416.58       157.04 o                         
  -9   1   8      14151.94      13853.92       226.12 o                         
  -8   1   8      11226.73      11014.49       208.72 o                         
  -7   1   8         72.11         35.62        57.69 o                         
  -6   1   8      27668.19      27394.06       317.02 o                         
  -5   1   8       3243.99       3108.57       103.25 o                         
  -4   1   8       7217.32       6837.94       103.38 o                         
  -3   1   8       3297.90       3295.48        86.77 o                         
  -2   1   8        708.35        729.61        55.55 o                         
  -1   1   8        100.10         74.27        34.01 o                         
   0   1   8      11687.64      11530.34       149.81 o                         
   1   1   8      11493.71      11373.79       174.26 o                         
   2   1   8       4648.08       4722.16       170.37 o                         
   3   1   8       4363.73       4178.07       152.97 o                         
   4   1   8      28488.43      29016.76       410.66 o                         
   5   1   8       1514.56       1519.90       148.44 o                         
   6   1   8          5.30         66.67       108.53 o                         
   7   1   8      10649.28      10844.02       323.20 o                         
   8   1   8       1173.74        896.23       144.23 o                         
 -13   2   8        425.29        261.44       155.83 o                         
 -12   2   8         75.19        228.15       105.86 o                         
 -11   2   8       7670.70       7797.85       222.40 o                         
 -10   2   8        993.07        857.10       102.50 o                         
  -9   2   8          6.99        -18.82        73.28 o                         
  -8   2   8       2387.36       2245.22       118.85 o                         
  -7   2   8      10623.29      10790.36       201.86 o                         
  -6   2   8      11557.88      11732.13       202.62 o                         
  -5   2   8       1298.69       1304.65        90.90 o                         
  -4   2   8       1328.29       1389.56        78.27 o                         
  -3   2   8      22102.85      22117.28       297.06 o                         
  -2   2   8       4157.79       4006.42        80.70 o                         
  -1   2   8        271.10        249.00        45.11 o                         
   0   2   8       9276.25       9012.75       149.89 o                         
   1   2   8      10379.03      10679.87       288.40 o                         
   2   2   8        118.24         49.27        78.44 o                         
   3   2   8        431.99        355.82        93.93 o                         
   4   2   8       1897.27       1834.05       143.94 o                         
   5   2   8       1641.80       1583.74       145.53 o                         
   6   2   8          0.83        191.94       146.19 o                         
   7   2   8       1172.29       1027.03       246.18 o                         
 -13   3   8        998.98        692.01       154.31 o                         
 -12   3   8        149.29        329.06       117.12 o                         
 -11   3   8        738.52        861.04       118.84 o                         
 -10   3   8       2090.08       1993.62       136.19 o                         
  -9   3   8        104.93         65.70        77.81 o                         
  -8   3   8        239.20        232.84        69.88 o                         
  -7   3   8        313.52        319.07        69.24 o                         
  -6   3   8         96.04        107.57        55.38 o                         
  -5   3   8        412.29        402.50        62.47 o                         
  -4   3   8       1126.72       1036.80        58.43 o                         
  -3   3   8       1433.89       1480.24        83.24 o                         
  -2   3   8       2402.22       2244.93       100.18 o                         
  -1   3   8       2057.13       2129.83       102.07 o                         
   0   3   8       2550.32       2505.24       102.21 o                         
   1   3   8         32.15        124.11        82.93 o                         
   2   3   8        505.80        437.93       101.17 o                         
   3   3   8       1848.47       1953.56       145.69 o                         
   4   3   8        479.85        386.17       114.89 o                         
   5   3   8       2050.99       1968.87       287.03 o                         
   6   3   8         24.39       -117.26       117.26 o                         
   7   3   8        390.44          1.55       257.18 o                         
 -12   4   8        284.74        255.55       167.70 o                         
 -11   4   8        786.79        545.98       171.58 o                         
 -10   4   8       3465.95       3545.49       218.83 o                         
  -9   4   8       1122.69       1191.44       152.08 o                         
  -8   4   8        227.95        310.86       103.87 o                         
  -7   4   8       4313.89       4394.60       331.54 o                         
  -6   4   8        661.14        821.18       141.47 o                         
  -5   4   8         39.69         68.96        94.82 o                         
  -4   4   8       8420.39       8212.65       252.43 o                         
  -3   4   8        950.55        904.07        79.20 o                         
  -2   4   8        737.64        696.96        77.12 o                         
  -1   4   8      12462.70      12571.50       227.69 o                         
   0   4   8       1395.65       1284.57        92.51 o                         
   1   4   8        135.32        134.08        92.41 o                         
   2   4   8       3258.90       3395.00       177.84 o                         
   3   4   8       1322.64       1171.66       138.12 o                         
   4   4   8        953.54        834.08       139.25 o                         
   5   4   8        537.33        389.71       138.25 o                         
   6   4   8        357.10         49.06       139.79 o                         
 -10   5   8        117.31        124.19       139.13 o                         
  -9   5   8       4398.39       4562.87       243.34 o                         
  -8   5   8       6748.86       6113.04       243.61 o                         
  -7   5   8        504.92        466.71       121.25 o                         
  -6   5   8       9078.09       9137.15       299.66 o                         
  -5   5   8       2537.16       2502.27       184.80 o                         
  -4   5   8        544.27        539.93       126.48 o                         
  -3   5   8       2599.44       2998.48       189.45 o                         
  -2   5   8        925.08        788.58       109.25 o                         
  -1   5   8        756.37        955.97       108.17 o                         
   0   5   8        137.71        250.71       114.20 o                         
   1   5   8       3885.14       3959.74       214.74 o                         
   2   5   8       5036.19       5417.42       291.83 o                         
   3   5   8         13.73         21.57       132.74 o                         
   4   5   8       5154.61       5533.92       430.76 o                         
   5   5   8       4251.49       3472.67       457.49 o                         
  -9   6   8        341.42        303.91       154.49 o                         
  -8   6   8        296.61        225.74       127.39 o                         
  -7   6   8        193.63        314.87       128.10 o                         
  -6   6   8       1315.43       1007.78       182.65 o                         
  -5   6   8        341.67        479.78       140.44 o                         
  -4   6   8       1456.39       1591.54       174.39 o                         
  -3   6   8       9658.97       9689.67       314.62 o                         
  -2   6   8        242.78        220.21       129.19 o                         
  -1   6   8       5978.68       5859.45       569.73 o                         
   0   6   8       2774.65       2590.40       298.08 o                         
   1   6   8       1750.55       1308.70       209.65 o                         
   2   6   8       1845.74       1470.48       209.24 o                         
   3   6   8          0.10         17.13       161.47 o                         
  -5   7   8        197.26        200.93       149.92 o                         
  -4   7   8       2521.04       2325.90       205.68 o                         
  -3   7   8         13.28       -116.20       132.99 o                         
  -2   7   8       1200.25       1370.91       172.70 o                         
  -1   7   8        415.89        595.83       343.56 o                         
   0   7   8       3033.09       2761.12       381.51 o                         
 -13   1   9       1785.83       1747.08       192.99 o                         
 -12   1   9        143.61         97.61       137.90 o                         
 -11   1   9        958.23        995.91       132.50 o                         
 -10   1   9       6575.11       6435.08       313.43 o                         
  -9   1   9       1094.02        983.79        89.89 o                         
  -8   1   9       3249.35       3267.32       185.38 o                         
  -7   1   9       5141.54       4958.38       132.22 o                         
  -6   1   9       1801.52       1696.32        77.71 o                         
  -5   1   9         93.72         94.05        41.34 o                         
  -4   1   9         58.74         98.93        32.03 o                         
  -3   1   9       2457.31       2509.48        95.64 o                         
  -2   1   9       1106.92       1099.83        67.33 o                         
  -1   1   9       6314.44       6091.62       129.26 o                         
   0   1   9       6607.20       6241.12       119.65 o                         
   1   1   9        131.81        164.20        65.91 o                         
   2   1   9       4193.71       4073.90       150.31 o                         
   3   1   9       2918.35       2721.96       122.97 o                         
   4   1   9        363.30        310.41        86.65 o                         
   5   1   9        283.35        306.20       106.53 o                         
   6   1   9        586.16        294.99       115.78 o                         
   7   1   9          3.72       -113.26       113.26 o                         
 -13   2   9       5088.62       5518.56       277.95 o                         
 -12   2   9        387.53        450.44       131.55 o                         
 -11   2   9        100.26         77.53        92.89 o                         
 -10   2   9        114.41        206.07        84.32 o                         
  -9   2   9       1217.70       1373.71       109.28 o                         
  -8   2   9       3419.89       3135.71       127.36 o                         
  -7   2   9       4395.05       4444.59       138.03 o                         
  -6   2   9      16344.79      16376.51       274.51 o                         
  -5   2   9      12256.18      12164.22       205.32 o                         
  -4   2   9        563.09        550.40        67.30 o                         
  -3   2   9      30059.21      29985.51       381.54 o                         
  -2   2   9       1789.53       1818.94        76.03 o                         
  -1   2   9        860.55        811.02        59.08 o                         
   0   2   9       8659.39       8608.27       182.11 o                         
   1   2   9        790.29        751.90        85.23 o                         
   2   2   9       4852.22       5004.46       188.21 o                         
   3   2   9         19.55         13.95        91.25 o                         
   4   2   9        559.01        401.15       111.78 o                         
   5   2   9      13814.08      13640.02       360.10 o                         
   6   2   9         79.48        -33.78       142.41 o                         
   7   2   9       2696.30       2501.02       277.57 o                         
 -12   3   9         15.49        255.19       154.14 o                         
 -11   3   9       1486.21       1433.56       207.61 o                         
 -10   3   9      18926.52      18877.78       408.38 o                         
  -9   3   9       3495.72       3445.73       171.55 o                         
  -8   3   9       5109.98       4774.22       166.43 o                         
  -7   3   9       8854.65       8666.25       196.97 o                         
  -6   3   9       7285.16       7180.69       209.72 o                         
  -5   3   9        762.28        647.03       111.20 o                         
  -4   3   9       1480.63       1696.94       110.06 o                         
  -3   3   9        959.65        918.37        97.90 o                         
  -2   3   9       6607.93       6369.66       158.33 o                         
  -1   3   9       5646.18       5760.50       150.73 o                         
   0   3   9      22168.60      22828.45       329.68 o                         
   1   3   9        260.33        160.99        95.25 o                         
   2   3   9      15658.79      16016.85       327.97 o                         
   3   3   9       6174.32       5879.06       233.58 o                         
   4   3   9       2504.71       2462.93       169.98 o                         
   5   3   9        598.23        621.82       136.93 o                         
   6   3   9        484.63        294.80       142.79 o                         
 -11   4   9       1040.99       1099.41       165.13 o                         
 -10   4   9        462.68        467.02       135.74 o                         
  -9   4   9         14.07         56.46       112.89 o                         
  -8   4   9        617.29        559.26       116.67 o                         
  -7   4   9       7984.25       8025.43       243.04 o                         
  -6   4   9       8171.54       8513.55       275.69 o                         
  -5   4   9       3888.87       3709.93       193.93 o                         
  -4   4   9       2106.32       2003.66       160.84 o                         
  -3   4   9      25680.54      25885.58       489.54 o                         
  -2   4   9        436.20        436.44        83.22 o                         
  -1   4   9          2.98         94.30        69.75 o                         
   0   4   9       7102.32       7037.15       268.68 o                         
   1   4   9       7500.47       7581.78       331.20 o                         
   2   4   9       4443.84       4522.55       204.02 o                         
   3   4   9         64.21        -31.94       112.26 o                         
   4   4   9        557.54        601.72       135.91 o                         
   5   4   9      10772.54      10022.28       323.57 o                         
 -10   5   9       6135.95       5345.86       262.09 o                         
  -9   5   9       4005.85       4548.74       249.24 o                         
  -8   5   9        302.20        249.25       118.60 o                         
  -7   5   9        409.53        340.57       116.59 o                         
  -6   5   9       7939.89       8511.36       300.50 o                         
  -5   5   9       2058.45       2420.20       201.37 o                         
  -4   5   9        283.11        425.00       125.31 o                         
  -3   5   9        376.18        304.43       116.97 o                         
  -2   5   9       5518.29       5761.87       362.33 o                         
  -1   5   9        162.88         82.22       143.95 o                         
   0   5   9        563.50        430.70       175.30 o                         
   1   5   9         23.13         49.94       204.78 o                         
   2   5   9       1037.10        904.51       198.98 o                         
   3   5   9        555.25        501.60       165.70 o                         
   4   5   9       3002.13       3311.01       380.96 o                         
  -8   6   9       1009.79        881.72       150.15 o                         
  -7   6   9       3306.31       3195.01       210.52 o                         
  -6   6   9         17.16        -55.22       132.36 o                         
  -5   6   9       1476.88       1588.80       205.02 o                         
  -4   6   9       1118.49       1229.00       166.87 o                         
  -3   6   9       1968.17       1906.86       185.98 o                         
  -2   6   9       7611.33       8380.48       378.46 o                         
  -1   6   9          0.43         14.79       191.85 o                         
   0   6   9        661.25        737.76       237.62 o                         
   1   6   9       8799.52       8836.94      1346.72 o                         
   2   6   9        287.27        132.12       232.19 o                         
 -13   0  10       1453.01       1338.81       257.31 o                         
 -12   0  10       3871.50       4467.83       347.76 o                         
 -11   0  10        788.55       1062.03       216.60 o                         
 -10   0  10       7059.66       7267.65       373.81 o                         
  -9   0  10       7000.29       7680.13       293.47 o                         
  -8   0  10      18345.86      18850.54       676.16 o                         
  -7   0  10      18862.93      19692.93       429.77 o                         
  -6   0  10         97.24         61.82        69.86 o                         
  -5   0  10      13997.00      14040.03       252.99 o                         
  -4   0  10       6143.64       6038.38       166.83 o                         
  -3   0  10       5999.85       5893.31       178.49 o                         
  -2   0  10       1702.11       1803.00       112.56 o                         
  -1   0  10       2740.11       2602.01       123.09 o                         
   0   0  10       2258.40       2295.22       148.38 o                         
   1   0  10      16298.80      16127.05       472.92 o                         
   2   0  10       9409.31       8997.03       311.53 o                         
   3   0  10       7798.12       7520.76       308.01 o                         
   4   0  10       5810.06       5494.05       466.07 o                         
   5   0  10      21367.70      21295.45       547.81 o                         
   6   0  10        380.18        334.14       225.57 o                         
 -13   1  10       8571.77       9487.60       339.83 o                         
 -12   1  10       2122.29       1964.45       184.68 o                         
 -11   1  10        590.95        547.11       122.31 o                         
 -10   1  10      13932.03      13975.13       310.80 o                         
  -9   1  10       1932.32       2184.99       141.75 o                         
  -8   1  10       2581.83       2473.96       143.71 o                         
  -7   1  10       2853.06       2877.30       128.98 o                         
  -6   1  10       4867.92       4875.15       127.89 o                         
  -5   1  10      26382.53      26325.91       280.65 o                         
  -4   1  10         47.10         57.82        42.17 o                         
  -3   1  10          7.00        -24.54        46.25 o                         
  -2   1  10      47988.82      48317.92       502.49 o                         
  -1   1  10       2551.12       2390.64       112.54 o                         
   0   1  10       2786.97       2845.64       121.66 o                         
   1   1  10      11529.81      11118.78       222.95 o                         
   2   1  10       4298.26       4465.60       163.90 o                         
   3   1  10          0.20        -27.59        96.78 o                         
   4   1  10         37.52        -86.95       104.38 o                         
   5   1  10        394.51        402.17       127.51 o                         
   6   1  10       3367.08       3293.81       264.75 o                         
 -13   2  10        965.33        955.81       245.15 o                         
 -12   2  10       1859.24       1635.16       158.33 o                         
 -11   2  10        183.36        341.08       114.83 o                         
 -10   2  10        151.94        304.80       102.47 o                         
  -9   2  10       3883.44       4137.26       199.35 o                         
  -8   2  10       2356.18       2249.72       110.76 o                         
  -7   2  10       4234.21       4197.44       136.58 o                         
  -6   2  10        382.39        395.42        64.17 o                         
  -5   2  10       3249.79       3228.52       121.81 o                         
  -4   2  10        350.63        335.69        65.25 o                         
  -3   2  10       2735.23       2602.29       114.15 o                         
  -2   2  10       1039.80       1031.91        82.89 o                         
  -1   2  10          0.44        -16.85        64.10 o                         
   0   2  10        136.26         69.47        62.53 o                         
   1   2  10       7345.47       7065.93       213.47 o                         
   2   2  10       3888.68       3898.68       161.56 o                         
   3   2  10        354.00        386.01       105.74 o                         
   4   2  10       1893.49       1845.28       305.56 o                         
   5   2  10       5189.91       4811.22       301.20 o                         
   6   2  10         55.63         12.74       136.31 o                         
 -12   3  10        749.70        686.41       169.67 o                         
 -11   3  10        111.14         -3.53       153.29 o                         
 -10   3  10       1488.05       1344.91       186.44 o                         
  -9   3  10       3160.86       3224.10       199.63 o                         
  -8   3  10          0.86        -78.14        78.14 o                         
  -7   3  10        380.26        423.23        91.52 o                         
  -6   3  10       9137.46       9523.87       421.71 o                         
  -5   3  10       1069.10        882.80       124.29 o                         
  -4   3  10        699.45        787.53        99.97 o                         
  -3   3  10       2680.36       2745.73       143.79 o                         
  -2   3  10       1039.17        993.65       101.01 o                         
  -1   3  10       2840.69       3116.01       191.10 o                         
   0   3  10        582.77        819.57       137.77 o                         
   1   3  10         17.28       -100.87       100.87 o                         
   2   3  10       2529.39       2565.34       158.49 o                         
   3   3  10        916.75        937.86       133.17 o                         
   4   3  10        180.23         93.98       118.91 o                         
   5   3  10        829.94        769.53       192.73 o                         
 -11   4  10        494.60        469.70       186.45 o                         
 -10   4  10       2274.26       2369.41       194.93 o                         
  -9   4  10        137.75        -14.92       103.18 o                         
  -8   4  10       2470.14       2394.98       155.94 o                         
  -7   4  10       5591.70       5281.98       273.69 o                         
  -6   4  10         98.45        140.81       114.03 o                         
  -5   4  10       1910.14       1866.45       174.70 o                         
  -4   4  10       1524.82       1705.06       141.55 o                         
  -3   4  10        596.82        771.50        98.92 o                         
  -2   4  10        208.49        180.11        77.85 o                         
  -1   4  10       1235.30       1461.92       157.14 o                         
   0   4  10       5065.77       5452.05       267.55 o                         
   1   4  10         11.42       -133.19       133.19 o                         
   2   4  10        842.03        639.26       157.71 o                         
   3   4  10       3915.47       3907.20       250.80 o                         
   4   4  10          2.59       -180.92       180.92 o                         
 -10   5  10       1886.96       2044.33       203.38 o                         
  -9   5  10       1132.21        920.11       161.14 o                         
  -8   5  10         20.81        -89.75       109.91 o                         
  -7   5  10        104.72        173.71       113.56 o                         
  -6   5  10        786.65        895.61       149.35 o                         
  -5   5  10       3765.40       3988.16       224.39 o                         
  -4   5  10       2051.36       2116.56       179.89 o                         
  -3   5  10       4626.79       4979.83       345.02 o                         
  -2   5  10       8619.07       8752.46       431.48 o                         
  -1   5  10        158.73        192.26       158.04 o                         
   0   5  10       4425.20       4349.95       297.27 o                         
   1   5  10       1780.09       2072.42       237.60 o                         
   2   5  10        140.72        188.11       172.77 o                         
  -7   6  10       3444.22       3519.53       211.12 o                         
  -6   6  10          0.57        -43.15       134.80 o                         
  -5   6  10       3488.41       3154.41       225.80 o                         
  -4   6  10       1378.27       1309.86       169.45 o                         
  -3   6  10        597.97        608.56       191.13 o                         
  -2   6  10        110.73        108.62       170.35 o                         
  -1   6  10          1.68         33.69       202.20 o                         
   0   6  10        549.47        622.50       364.45 o                         
 -13   1  11          1.99       -165.11       165.11 o                         
 -12   1  11        667.10        935.74       156.62 o                         
 -11   1  11        240.26        104.27       108.19 o                         
 -10   1  11         14.78        -39.07        95.35 o                         
  -9   1  11       1232.22       1018.67       117.68 o                         
  -8   1  11        547.93        515.26        99.44 o                         
  -7   1  11       3141.72       3158.74       137.17 o                         
  -6   1  11       3543.97       3510.77       142.20 o                         
  -5   1  11       3969.26       3981.87       125.72 o                         
  -4   1  11       3875.44       3954.88       120.53 o                         
  -3   1  11        702.01        699.05        66.71 o                         
  -2   1  11       5916.01       5781.74       178.14 o                         
  -1   1  11         31.37         38.58        74.57 o                         
   0   1  11       1014.93       1252.76       114.80 o                         
   1   1  11          6.83         40.60        85.35 o                         
   2   1  11         30.52        -73.89       100.77 o                         
   3   1  11       2509.51       2603.64       175.21 o                         
   4   1  11        248.04        160.40       157.07 o                         
   5   1  11        122.62        112.22       159.37 o                         
 -12   2  11      10797.87      11350.64       441.35 o                         
 -11   2  11        253.29        485.18       118.91 o                         
 -10   2  11        785.24        644.58       110.68 o                         
  -9   2  11      14648.88      14526.78       339.74 o                         
  -8   2  11        630.78        718.37        98.05 o                         
  -7   2  11       1799.63       1882.55       124.58 o                         
  -6   2  11       4482.01       4545.40       165.53 o                         
  -5   2  11         13.80         -6.94        58.01 o                         
  -4   2  11       2101.90       2067.67       106.33 o                         
  -3   2  11        218.75        248.14        67.20 o                         
  -2   2  11       5754.02       5788.24       240.40 o                         
  -1   2  11       7463.24       7355.18       267.96 o                         
   0   2  11       3509.72       3865.08       177.55 o                         
   1   2  11      16381.50      16078.40       363.87 o                         
   2   2  11        159.47        142.03       100.78 o                         
   3   2  11       2588.37       2621.73       244.89 o                         
   4   2  11       3776.75       3304.06       294.68 o                         
 -12   3  11        917.32       1072.03       187.27 o                         
 -11   3  11        144.34        256.96       146.54 o                         
 -10   3  11          5.48       -228.13       228.13 o                         
  -9   3  11       3715.68       3639.83       263.37 o                         
  -8   3  11        526.08        436.37       127.72 o                         
  -7   3  11       6395.03       6234.58       253.31 o                         
  -6   3  11      12019.48      12601.91       325.40 o                         
  -5   3  11      15901.85      16209.22       301.25 o                         
  -4   3  11       4355.44       4585.52       172.91 o                         
  -3   3  11       3738.83       3668.34       225.72 o                         
  -2   3  11      16077.59      15885.08       383.35 o                         
  -1   3  11         12.07        -54.21       113.35 o                         
   0   3  11        965.14        938.69       186.05 o                         
   1   3  11        649.40        615.79       213.34 o                         
   2   3  11       2295.40       2053.33       191.74 o                         
   3   3  11       7812.63       7670.75       396.81 o                         
   4   3  11        944.31        320.04       222.34 o                         
 -11   4  11          1.28        101.20       169.43 o                         
 -10   4  11        317.65        109.37       162.22 o                         
  -9   4  11      12121.73      12476.83       428.16 o                         
  -8   4  11       3687.76       4092.11       240.62 o                         
  -7   4  11        156.98        261.58       102.51 o                         
  -6   4  11        499.91        569.52       133.11 o                         
  -5   4  11       2444.08       2382.74       277.82 o                         
  -4   4  11       3124.62       2981.45       204.07 o                         
  -3   4  11          1.30        100.24       108.51 o                         
  -2   4  11       2046.09       2267.74       213.61 o                         
  -1   4  11       4754.34       4834.07       250.61 o                         
   0   4  11       1144.81       1118.06       165.86 o                         
   1   4  11       7526.48       7627.01       439.28 o                         
   2   4  11         21.13       -126.55       144.39 o                         
   3   4  11       1741.56       1659.53       205.39 o                         
  -9   5  11       2167.87       1910.01       288.22 o                         
  -8   5  11         23.16         73.51       121.61 o                         
  -7   5  11        347.41        181.35       126.58 o                         
  -6   5  11       5193.82       5098.63       262.98 o                         
  -5   5  11       3025.25       2981.61       334.35 o                         
  -4   5  11          2.52        113.23       119.01 o                         
  -3   5  11        767.85        645.14       169.99 o                         
  -2   5  11       8244.96       9083.13       391.82 o                         
  -1   5  11       5236.45       5556.54       338.02 o                         
   0   5  11          0.89         61.66       189.90 o                         
   1   5  11       1524.88       2193.27       292.63 o                         
  -5   6  11       6064.28       6367.79       309.94 o                         
  -4   6  11        963.12        839.20       215.54 o                         
  -3   6  11       1127.36       1278.26       224.70 o                         
 -12   0  12      12008.93      11641.17       722.70 o                         
 -11   0  12       1802.61       1744.77       245.39 o                         
 -10   0  12       1278.23       1499.58       184.04 o                         
  -9   0  12       7139.62       7535.33       299.32 o                         
  -8   0  12       4765.19       4320.15       234.87 o                         
  -7   0  12       9042.15       9331.22       367.68 o                         
  -6   0  12         33.81        -25.67        89.41 o                         
  -5   0  12       4580.84       4441.60       158.38 o                         
  -4   0  12      37050.98      37485.25       510.31 o                         
  -3   0  12        952.02        976.96       103.61 o                         
  -2   0  12        322.85        232.58       252.30 o                         
  -1   0  12      27384.60      28354.81       727.85 o                         
   0   0  12         43.13       -150.65       150.65 o                         
   1   0  12        496.50        401.60       357.35 o                         
   2   0  12       3684.52       3845.33       341.79 o                         
   3   0  12        402.16        158.16       244.22 o                         
   4   0  12        750.24        364.56       391.47 o                         
 -12   1  12         20.06         79.11       122.01 o                         
 -11   1  12       6212.09       6231.52       240.05 o                         
 -10   1  12        274.17        168.04       105.16 o                         
  -9   1  12       6365.49       6459.53       219.90 o                         
  -8   1  12       5107.19       5130.51       205.22 o                         
  -7   1  12       4210.87       4268.45       184.82 o                         
  -6   1  12      14052.37      14184.66       235.68 o                         
  -5   1  12        142.31         71.81        54.57 o                         
  -4   1  12        958.86       1085.22        80.99 o                         
  -3   1  12       1152.63       1150.27       104.34 o                         
  -2   1  12       1150.04       1156.16       104.22 o                         
  -1   1  12       6282.34       6112.64       204.59 o                         
   0   1  12        600.83        605.09       125.40 o                         
   1   1  12        968.91        850.10       158.58 o                         
   2   1  12      14810.12      14876.52       403.28 o                         
   3   1  12       5392.11       5599.94       421.94 o                         
   4   1  12       2304.14       2015.62       207.37 o                         
 -12   2  12       3478.03       3610.66       319.30 o                         
 -11   2  12        124.73        312.50       135.22 o                         
 -10   2  12        910.82       1027.18       159.37 o                         
  -9   2  12       4568.64       4150.94       224.99 o                         
  -8   2  12       2943.03       3362.88       195.01 o                         
  -7   2  12       1042.35       1030.45       110.72 o                         
  -6   2  12        246.86        216.22        79.91 o                         
  -5   2  12       6047.82       6319.99       167.92 o                         
  -4   2  12       9877.16       9823.53       202.14 o                         
  -3   2  12          0.37        -15.09        84.83 o                         
  -2   2  12        211.65        218.45       117.81 o                         
  -1   2  12       9354.13       9832.92       421.92 o                         
   0   2  12       1203.54       1235.63       161.72 o                         
   1   2  12        391.05        335.58       183.50 o                         
   2   2  12        252.16        -18.36       187.02 o                         
   3   2  12       1126.80        886.78       229.60 o                         
 -11   3  12        273.58        148.81       142.52 o                         
 -10   3  12         50.79       -140.08       140.08 o                         
  -9   3  12        108.33         75.65       160.70 o                         
  -8   3  12         12.71         10.52       116.69 o                         
  -7   3  12          0.06       -105.37       105.37 o                         
  -6   3  12        252.00        229.35       114.02 o                         
  -5   3  12       1413.11       1509.47       124.60 o                         
  -4   3  12          0.14        -38.74        76.22 o                         
  -3   3  12         10.73        240.34       120.96 o                         
  -2   3  12       2532.44       2564.95       196.68 o                         
  -1   3  12        579.43        768.00       186.31 o                         
   0   3  12         42.91       -113.93       129.74 o                         
   1   3  12       1557.71       1300.71       174.62 o                         
   2   3  12        361.88         67.20       195.97 o                         
   3   3  12        410.35        432.78       341.19 o                         
 -10   4  12        120.66          7.85       163.83 o                         
  -9   4  12        279.14        394.17       147.07 o                         
  -8   4  12       2552.06       2369.47       197.48 o                         
  -7   4  12        222.96        173.63       123.41 o                         
  -6   4  12       1919.21       2062.66       183.72 o                         
  -5   4  12       1725.22       1591.23       181.03 o                         
  -4   4  12       2156.61       2139.59       197.33 o                         
  -3   4  12       2065.24       2210.99       233.70 o                         
  -2   4  12       1731.57       1927.52       225.97 o                         
  -1   4  12       1389.41       1471.86       183.51 o                         
   0   4  12       2737.42       2959.12       243.38 o                         
   1   4  12        715.03        640.75       167.29 o                         
  -8   5  12       1647.69       1587.64       190.23 o                         
  -7   5  12       1342.47       1355.38       178.83 o                         
  -6   5  12       5198.81       5278.46       376.67 o                         
  -5   5  12        345.30        357.40       178.91 o                         
  -4   5  12        611.96        570.94       185.29 o                         
  -3   5  12        648.26        658.61       171.26 o                         
  -2   5  12        602.37        612.73       192.28 o                         
  -1   5  12        675.62        361.60       239.41 o                         
 -12   1  13          0.37         64.63       132.71 o                         
 -11   1  13       4565.36       4346.39       244.29 o                         
 -10   1  13        413.13        507.63       115.37 o                         
  -9   1  13        219.93        307.82        99.53 o                         
  -8   1  13       1640.51       1521.01       127.91 o                         
  -7   1  13          8.19         49.66        76.12 o                         
  -6   1  13        111.45        129.76        66.97 o                         
  -5   1  13        907.65        842.81        80.02 o                         
  -4   1  13        205.27        112.02        71.71 o                         
  -3   1  13       1444.64       1471.74       125.32 o                         
  -2   1  13        134.93        173.56       185.54 o                         
  -1   1  13       3379.33       2951.75       250.43 o                         
   0   1  13       1822.65       1543.87       221.51 o                         
   1   1  13        125.18          4.02       179.39 o                         
   2   1  13       2717.36       2471.02       396.61 o                         
 -11   2  13         18.14          6.82       129.89 o                         
 -10   2  13         29.75         84.70       130.85 o                         
  -9   2  13        257.93        245.17       126.08 o                         
  -8   2  13       8081.29       8294.87       248.32 o                         
  -7   2  13        822.85        874.52       140.43 o                         
  -6   2  13       5211.63       5391.60       209.07 o                         
  -5   2  13      12477.89      12560.01       313.85 o                         
  -4   2  13       4871.60       4768.73       334.90 o                         
  -3   2  13       3424.34       3487.12       277.38 o                         
  -2   2  13       1894.37       2075.73       184.93 o                         
  -1   2  13       3277.50       3650.80       234.57 o                         
   0   2  13        294.19        314.94       182.75 o                         
   1   2  13       2456.49       2874.54       378.80 o                         
   2   2  13        554.36        230.67       210.70 o                         
 -10   3  13        468.85        138.40       173.99 o                         
  -9   3  13        329.51        144.13       147.48 o                         
  -8   3  13       9484.83      10024.22       320.44 o                         
  -7   3  13        732.11        746.54       138.98 o                         
  -6   3  13         12.21        -28.63       109.32 o                         
  -5   3  13         60.59         62.56        89.87 o                         
  -4   3  13         99.47        221.39       120.37 o                         
  -3   3  13       6181.49       6660.93       294.61 o                         
  -2   3  13         69.21        214.30       161.04 o                         
  -1   3  13       7886.86       8150.22       327.83 o                         
   0   3  13       4426.24       4646.97       265.05 o                         
   1   3  13        349.01         24.60       199.07 o                         
  -9   4  13        261.88        189.90       138.98 o                         
  -8   4  13       7746.83       8182.20       317.56 o                         
  -7   4  13        397.06        382.85       135.38 o                         
  -6   4  13       1018.13        816.63       145.91 o                         
  -5   4  13       8205.73       8910.29       461.58 o                         
  -4   4  13       7462.13       7972.84       335.03 o                         
  -3   4  13        276.35        220.10       258.01 o                         
  -2   4  13       1425.62       1454.96       222.20 o                         
  -1   4  13       5016.52       5454.13       427.73 o                         
 -11   0  14        783.20        527.22       204.51 o                         
 -10   0  14       9444.60      10180.95       440.02 o                         
  -9   0  14         82.04        123.99       132.60 o                         
  -8   0  14      10824.32      11169.96       356.57 o                         
  -7   0  14       3613.75       3782.84       231.02 o                         
  -6   0  14       1120.70       1070.20       159.26 o                         
  -5   0  14       8658.65       8867.57       578.31 o                         
  -4   0  14         51.63         34.46       216.39 o                         
  -3   0  14        717.30        488.44       299.89 o                         
  -2   0  14        319.95        202.92       301.69 o                         
  -1   0  14        596.81       1068.29       375.31 o                         
   0   0  14      14004.91      14141.90       922.84 o                         
   1   0  14        231.61       -332.21       332.21 o                         
 -11   1  14       5741.61       6088.35       285.91 o                         
 -10   1  14          9.35        -73.72       110.51 o                         
  -9   1  14       1907.08       1754.37       142.31 o                         
  -8   1  14       2325.60       2351.65       152.30 o                         
  -7   1  14       6822.76       7028.29       218.89 o                         
  -6   1  14       6020.08       5770.24       177.09 o                         
  -5   1  14       1376.51       1376.64       114.76 o                         
  -4   1  14       3984.21       4090.08       224.15 o                         
  -3   1  14      15997.23      16450.21       506.83 o                         
  -2   1  14       1208.06       1076.93       290.82 o                         
  -1   1  14         11.00         81.08       261.51 o                         
   0   1  14       8421.26       8034.09       405.98 o                         
   1   1  14        116.56         98.73       206.56 o                         
 -10   2  14       2061.72       1793.22       184.99 o                         
  -9   2  14          0.19        -96.19       118.43 o                         
  -8   2  14       1878.65       2009.55       242.35 o                         
  -7   2  14        638.22        546.55       109.46 o                         
  -6   2  14        318.70        226.59        92.07 o                         
  -5   2  14       1893.80       1957.27       158.74 o                         
  -4   2  14       1357.48       1463.65       151.37 o                         
  -3   2  14        195.80         62.95       130.87 o                         
  -2   2  14        184.17        235.14       320.86 o                         
  -1   2  14       1210.69       1210.08       218.23 o                         
   0   2  14       3427.19       3445.12       305.63 o                         
  -9   3  14          7.71         80.27       126.43 o                         
  -8   3  14       1493.34       1544.51       172.21 o                         
  -7   3  14       1892.87       2086.11       188.46 o                         
  -6   3  14         25.82         40.19       145.72 o                         
  -5   3  14       1489.87       1518.93       160.21 o                         
  -4   3  14       1477.64       1324.58       153.41 o                         
  -3   3  14        268.47        440.35       147.29 o                         
  -2   3  14        801.33       1048.18       182.58 o                         
  -1   3  14        186.39          1.68       269.65 o                         
  -7   4  14       1488.13       1599.64       222.70 o                         
  -6   4  14         73.83         63.94       166.10 o                         
  -5   4  14        769.03        794.82       190.73 o                         
  -4   4  14       1895.60       2405.23       329.12 o                         
  -3   4  14        165.92        -63.02       189.47 o                         
 -10   1  15        758.30        602.09       147.38 o                         
  -9   1  15         63.78        -49.02       116.15 o                         
  -8   1  15        262.41         79.11       113.09 o                         
  -7   1  15       3222.80       3064.43       192.45 o                         
  -6   1  15        112.94         -9.63       112.94 o                         
  -5   1  15        841.89        999.96       285.17 o                         
  -4   1  15       3433.10       3241.82       268.37 o                         
  -3   1  15        235.03        530.74       219.85 o                         
  -2   1  15        150.45        323.28       222.63 o                         
  -1   1  15        616.73        670.13       261.24 o                         
  -9   2  15        721.56        843.11       168.17 o                         
  -8   2  15          0.15        -18.61       114.66 o                         
  -7   2  15       1713.32       1904.44       207.85 o                         
  -6   2  15          1.25        111.67       116.20 o                         
  -5   2  15        929.60        869.82       159.44 o                         
  -4   2  15        600.42        721.03       337.88 o                         
  -3   2  15       1285.12       1668.04       275.13 o                         
  -2   2  15       5215.18       5720.92       481.25 o                         
  -7   3  15      11506.05      12809.01       465.37 o                         
  -6   3  15         78.80       -146.39       146.39 o                         
  -5   3  15       2651.98       2620.67       215.18 o                         
  -4   3  15       9729.01      10200.41       319.40 o                         
  -7   0  16         28.64        468.69       229.86 o                         
  -6   0  16       7581.19       7564.53       436.78 o                         
  -5   0  16       5028.35       5102.07       491.14 o                         
  -4   0  16       3227.26       3038.07       494.64 o                         
  -7   1  16       5345.73       5946.99       540.52 o                         
  -6   1  16        447.50        301.98       171.40 o                         
  -5   1  16         47.16        198.14       214.03 o                         
                                                                                
